# Supplementary material for: Visceral adiposity is associated with metabolic profiles predictive of type 2 diabetes and myocardial infarction
Source: Commun Med (Lond). 2022 Jul 1;2:81. doi: 10.1038/s43856-022-00140-5 (PMC9249739; doi:10.1038/s43856-022-00140-5)
Supplement: Supplementary file 1 — Supplementary Data [file 43856_2022_140_MOESM1_ESM.xlsx]

## Sheet: Supplemental Data 1
Supplemental Data 1. Distributions of metabolic measures in SYS adolescents and adults
		Adolescents			Adults
Metabolic measure (abbreviation)	units	n	mean	sd	n	mean	sd	p-value*	corrected p-value**
Lipoprotein subclass particle concentrations
XXL VLDL (XXL.VLDL.P)	mol/L	938	7.53e-11	8.52e-11	507	1.36e-10	1.4e-10	5.19e-20	1.25e-18
XL VLDL (XL.VLDL.P)	mol/L	938	3.73e-10	4.77e-10	507	7.9e-10	8.45e-10	8.67e-27	2.08e-25
L VLDL (L.VLDL.P)	mol/L	938	2.87e-09	2.72e-09	507	5.64e-09	4.87e-09	2.03e-33	4.87e-32
M VLDL (M.VLDL.P)	mol/L	938	1.25e-08	6.66e-09	507	1.98e-08	1.21e-08	3.17e-35	7.6e-34
S VLDL (S.VLDL.P)	mol/L	938	2.17e-08	7.68e-09	507	3.13e-08	1.27e-08	2.23e-52	5.34e-51
XS VLDL (XS.VLDL.P)	mol/L	938	2.87e-08	6.95e-09	507	3.78e-08	9.4e-09	3.59e-77	8.62e-76
IDL (IDL.P)	mol/L	938	7.9e-08	1.96e-08	507	1.01e-07	2.4e-08	1.19e-66	2.85e-65
L LDL (L.LDL.P)	mol/L	938	1.28e-07	3.49e-08	507	1.7e-07	4.35e-08	5.18e-72	1.24e-70
M LDL (M.LDL.P)	mol/L	938	1.01e-07	2.99e-08	507	1.4e-07	3.9e-08	1.04e-77	2.5e-76
S LDL (S.LDL.P)	mol/L	938	1.2e-07	3.32e-08	507	1.65e-07	4.37e-08	6.85e-81	1.65e-79
XL HDL (XL.HDL.P)	mol/L	938	3.69e-07	1.7e-07	507	3.28e-07	2.12e-07	8.11e-08	1.95e-06
L HDL (L.HDL.P)	mol/L	938	1.02e-06	4.13e-07	507	9.71e-07	5.71e-07	0.0106	0.254
M HDL (M.HDL.P)	mol/L	938	1.85e-06	3.36e-07	507	2.12e-06	4.03e-07	1.79e-39	4.29e-38
S HDL (S.HDL.P)	mol/L	938	4.59e-06	4.57e-07	507	5.19e-06	4.7e-07	2.96e-95	7.11e-94
Cholesterol in
Serum total (Serum.C)	mmol/L	938	3.40995	0.70399	507	4.27642	0.82647	4.54e-78	1.09e-76
Remnants (Remnant.C)	mmol/L	938	0.970766	0.28971	507	1.33502	0.39844	1.26e-68	3.03e-67
VLDL total (VLDL.C)	mmol/L	938	0.469713	0.182433	507	0.691757	0.283204	5.44e-57	1.31e-55
XXL VLDL (XXL.VLDL.C)	mmol/L	938	0.002348	0.003112	507	0.004647	0.005265	3.77e-20	9.05e-19
XL VLDL (XL.VLDL.C)	mmol/L	938	0.00688	0.009169	507	0.013674	0.015611	1.26e-20	3.03e-19
L VLDL (L.VLDL.C)	mmol/L	938	0.035929	0.035977	507	0.069108	0.062295	1.17e-28	2.8e-27
M VLDL (M.VLDL.C)	mmol/L	938	0.103819	0.058962	507	0.168698	0.100603	9.03e-41	2.17e-39
S VLDL (S.VLDL.C)	mmol/L	938	0.140053	0.054446	507	0.209623	0.079387	1.85e-65	4.43e-64
XS VLDL (XS.VLDL.C)	mmol/L	938	0.179573	0.045786	507	0.225645	0.056589	4e-57	9.6e-56
IDL (IDL.C)	mmol/L	938	0.500962	0.138043	507	0.64313	0.167336	3.3e-58	7.92e-57
LDL total (LDL.C)	mmol/L	938	1.15149	0.367152	507	1.58554	0.468604	1.71e-67	4.11e-66
L LDL (L.LDL.C)	mmol/L	938	0.605758	0.184667	507	0.815869	0.230831	3.35e-65	8.04e-64
M LDL (M.LDL.C)	mmol/L	938	0.338415	0.114641	507	0.478151	0.149757	3.12e-69	7.48e-68
S LDL (S.LDL.C)	mmol/L	938	0.207207	0.069206	507	0.291007	0.09085	1.68e-68	4.03e-67
HDL total (HDL.C)	mmol/L	938	1.2878	0.260697	507	1.35587	0.349061	0.000617	0.0148
HDL2 (HDL2.C)	mmol/L	938	0.820716	0.241237	507	0.87241	0.327911	0.00823	0.198
HDL3 (HDL3.C)	mmol/L	938	0.466972	0.024766	507	0.483458	0.028721	8.8e-29	2.11e-27
XL HDL (XL.HDL.C)	mmol/L	938	0.175614	0.079968	507	0.156637	0.097338	4.55e-07	1.09e-05
L HDL (L.HDL.C)	mmol/L	938	0.31119	0.14008	507	0.277887	0.189183	4.15e-07	9.95e-06
M HDL (M.HDL.C)	mmol/L	938	0.389331	0.075182	507	0.438031	0.099648	7.92e-23	1.9e-21
S HDL (S.HDL.C)	mmol/L	938	0.409356	0.04992	507	0.479397	0.060045	1.87e-96	4.5e-95
Triglycerides in
Serum total (Serum.TG)	mmol/L	938	0.923489	0.387672	507	1.38936	0.680778	4.63e-47	1.11e-45
VLDL total (VLDL.TG)	mmol/L	938	0.627681	0.334143	507	0.9952	0.610642	1.59e-35	3.81e-34
XXL VLDL (XXL.VLDL.TG)	mmol/L	938	0.011876	0.013036	507	0.02083	0.021212	5.28e-19	1.27e-17
XL VLDL (XL.VLDL.TG)	mmol/L	938	0.023875	0.029867	507	0.050393	0.053092	2.57e-27	6.18e-26
L VLDL (L.VLDL.TG)	mmol/L	938	0.100056	0.093775	507	0.196486	0.168966	9.7e-34	2.33e-32
M VLDL (M.VLDL.TG)	mmol/L	938	0.226689	0.122168	507	0.357847	0.226888	6.66e-32	1.6e-30
S VLDL (S.VLDL.TG)	mmol/L	938	0.180049	0.068503	507	0.258388	0.121441	3.28e-38	7.87e-37
XS VLDL (XS.VLDL.TG)	mmol/L	938	0.078324	0.022095	507	0.107656	0.036595	7e-61	1.68e-59
IDL (IDL.TG)	mmol/L	938	0.076897	0.020479	507	0.102768	0.029986	1.17e-76	2.81e-75
LDL total (LDL.TG)	mmol/L	938	0.109368	0.035296	507	0.15468	0.045411	5.79e-87	1.39e-85
L LDL (L.LDL.TG)	mmol/L	938	0.061826	0.019361	507	0.084855	0.024959	4.64e-80	1.11e-78
M HDL (M.LDL.TG)	mmol/L	938	0.02876	0.009945	507	0.041325	0.012709	2.18e-87	5.24e-86
S LDL (S.LDL.TG)	mmol/L	938	0.018646	0.006736	507	0.028156	0.009631	9.27e-88	2.23e-86
HDL total (HDL.TG)	mmol/L	938	0.109428	0.030758	507	0.136572	0.039081	2.31e-44	5.56e-43
XL HDL (XL.HDL.TG)	mmol/L	938	0.009896	0.005668	507	0.011549	0.007554	0.000147	0.00353
L HDL (L.HDL.TG)	mmol/L	938	0.021635	0.011417	507	0.022943	0.014314	0.212	1
M HDL (M.HDL.TG)	mmol/L	938	0.03573	0.011795	507	0.047901	0.014742	6.41e-56	1.54e-54
S HDL (S.HDL.TG)	mmol/L	938	0.041897	0.01071	507	0.052059	0.015462	1.15e-37	2.75e-36
Phospholipids in
XXL VLDL (XXL.VLDL.PL)	mmol/L	938	0.001613	0.002151	507	0.003336	0.003711	2.76e-25	6.62e-24
XL VLDL (XL.VLDL.PL)	mmol/L	938	0.005158	0.00749	507	0.011923	0.01345	3.06e-30	7.35e-29
L VLDL (L.VLDL.PL)	mmol/L	938	0.028113	0.028142	507	0.058161	0.050772	2.01e-37	4.83e-36
M VLDL (M.VLDL.PL)	mmol/L	938	0.082665	0.042563	507	0.130962	0.076116	1.57e-39	3.77e-38
S VLDL (S.VLDL.PL)	mmol/L	938	0.10041	0.032104	507	0.141705	0.049569	1.2e-61	2.87e-60
XS VLDL (XS.VLDL.PL)	mmol/L	938	0.106386	0.028009	507	0.143737	0.036371	4.16e-84	9.98e-83
IDL (IDL.PL)	mmol/L	938	0.223041	0.051696	507	0.277083	0.063514	2.89e-60	6.94e-59
L LDL (L.LDL.PL)	mmol/L	938	0.247646	0.053146	507	0.30994	0.065354	1.57e-70	3.78e-69
M LDL (M.LDL.PL)	mmol/L	938	0.152758	0.031313	507	0.194906	0.041441	7.42e-84	1.78e-82
S LDL (S.LDL.PL)	mmol/L	938	0.113645	0.021051	507	0.143165	0.027485	8.52e-92	2.04e-90
XL HDL (XL.HDL.PL)	mmol/L	938	0.188545	0.092138	507	0.163545	0.118411	4.38e-09	1.05e-07
L HDL (L.HDL.PL)	mmol/L	938	0.307413	0.11683	507	0.306618	0.16543	0.611	1
M HDL (M.HDL.PL)	mmol/L	938	0.358195	0.065272	507	0.41301	0.077638	4.65e-42	1.12e-40
S HDL (S.HDL.PL)	mmol/L	938	0.567144	0.061151	507	0.618334	0.069952	9.24e-44	2.22e-42
Total cholines (TotCho)	mmol/L	938	1.85493	0.316014	507	2.23469	0.321094	1.25e-85	2.99e-84
Phosphatidylcholine (PC)	mmol/L	938	1.52946	0.294999	507	1.90162	0.301077	1.89e-91	4.53e-90
Sphingomyelins (SM)	mmol/L	938	0.329395	0.061388	507	0.393449	0.068381	2.08e-64	4.99e-63
Phosphoglycerides (TotPG)	mmol/L	938	1.47768	0.30439	507	1.86878	0.307814	4.93e-95	1.18e-93
Triglycerides to phosphoglycerides ratio (TG.PG)	ratio	938	0.52586	0.209806	507	0.668398	0.301387	1.62e-19	3.88e-18
Average particle diameter of
VLDL (VLDL.D)	nm	938	36.5437	1.24751	507	37.0496	1.52619	2.31e-10	5.54e-09
LDL (LDL.D)	nm	938	23.5854	0.106309	507	23.4964	0.116674	8.39e-51	2.01e-49
HDL (HDL.D)	nm	938	9.91239	0.228903	507	9.81883	0.277324	1.75e-12	4.2e-11
Apolipoproteins
Apolipoprotein B (ApoB)	g/L	938	0.679014	0.14408	507	0.871711	0.215514	7.13e-71	1.71e-69
Apolipoprotein A-I (ApoA1)	g/L	938	1.36281	0.162075	507	1.48291	0.186663	3.78e-34	9.07e-33
ApoB to ApoA1 ratio (ApoB.ApoA1)	ratio	938	0.501618	0.106525	507	0.596563	0.164435	5.1e-30	1.22e-28
Fatty acids
Total fatty acids (TotFA)	mmol/L	938	8.695	1.92726	507	11.2189	2.31396	1.79e-88	4.29e-87
Saturated fatty acids (SFA)	mmol/L	938	3.13396	0.705821	507	4.01071	0.863398	4.66e-82	1.12e-80
Monounsaturated fatty acids (MUFA)	mmol/L	938	2.27422	0.658762	507	3.15929	0.893795	8.49e-85	2.04e-83
Polyunsaturated fatty acids (PUFA)	mmol/L	938	3.28726	0.653646	507	4.04906	0.703186	1.85e-79	4.44e-78
Omega-6 fatty acids (FAw6)	mmol/L	938	3.01635	0.575766	507	3.63014	0.607316	1.69e-70	4.06e-69
Linoleic acid (LA)	mmol/L	938	2.53507	0.510939	507	2.98701	0.559396	1.82e-50	4.36e-49
Omega-3 fatty acids (FAw3)	mmol/L	938	0.270943	0.088081	507	0.418936	0.118546	7.17e-113	1.72e-111
Docosahexaenoic acid (DHA)	mmol/L	938	0.073904	0.030954	507	0.119055	0.038748	2.91e-101	6.99e-100
Fatty acid ratios
SFA to total FA ratio (SFA.FA)	%	935	36.0195	1.97815	507	35.7311	1.62693	4.29e-05	0.00103
MUFA to total FA ratio (MUFA.FA)	%	935	25.8714	2.66328	507	27.8448	2.84816	1.36e-35	3.25e-34
PUFA to total FA ratio (PUFA.FA)	%	935	38.0082	2.88256	507	36.4239	3.13319	5.29e-22	1.27e-20
FAw6 to total FA ratio (FAw6.FA)	%	935	34.9344	2.76735	507	32.7067	2.99272	7.19e-45	1.72e-43
LA to total FA ratio (LA.FA)	%	935	29.3424	2.78522	507	26.8623	2.94461	2.91e-52	6.99e-51
FAw3 to FA ratio (FAw3.FA)	%	935	3.07287	0.53701	507	3.71734	0.627453	8.85e-79	2.12e-77
DHA to total FA ratio (DHA.FA)	%	935	0.832897	0.244459	507	1.05657	0.242326	3.04e-57	7.29e-56
Degree of unsaturation (UnSat)		935	1.21021	0.061312	507	1.21554	0.061795	0.0656	1
Amino acids
Alanine (Ala)	mmol/L	938	0.377692	0.054457	507	0.38249	0.055152	0.111	1
Glutamine (Gln)	mmol/L	938	0.491881	0.063366	507	0.45383	0.055143	9.82e-31	2.36e-29
Glycine (Gly)	mmol/L	938	0.27326	0.048633	507	0.252127	0.05533	1.83e-22	4.4e-21
Isoleucine (Ile)	mmol/L	938	0.049407	0.010865	507	0.053492	0.016418	0.000379	0.0091
Leucine (Leu)	mmol/L	938	0.068703	0.013316	507	0.069684	0.015114	0.423	1
Valine (Val)	mmol/L	938	0.147694	0.026886	507	0.153422	0.0307	0.000868	0.0208
Phenylalanine (Phe)	mmol/L	938	0.065592	0.008271	507	0.064412	0.007595	0.0706	1
Tyrosine (Tyr)	mmol/L	938	0.049731	0.010535	507	0.05154	0.010568	0.0166	0.398
Histidine (His)	mmol/L	938	0.06695	0.01588	507	0.060654	0.006948	6e-36	1.44e-34
Glycolysis and gluconeogenesis
Glucose (Glc)	mmol/L	938	3.5904	0.33282	507	4.12021	0.756048	1.53e-84	3.66e-83
Lactate (Lac)	mmol/L	938	1.59443	0.394321	507	1.04835	0.308093	1.08e-118	2.59e-117
Pyruvate (Pyr)	mmol/L	938	0.073357	0.024063	507	0.097131	0.026826	6.43e-60	1.54e-58
Citrate (Cit)	mmol/L	938	0.115738	0.036018	507	0.108445	0.014245	1.17e-13	2.8e-12
Glycerol (Glol)	mmol/L	938	0.077938	0.032687	507	0.082372	0.027872	0.0266	0.639
Ketone bodies
Acetoacetate (AcAce)	mmol/L	938	0.039837	0.032645	507	0.03733	0.018318	0.00315	0.0757
β-hydroxybutyrate (bOHBut)	mmol/L	938	0.120082	0.069261	507	0.107681	0.070311	7.76e-06	0.000186
Miscellaneous
Creatinine (Crea)	mmol/L	938	0.049511	0.008718	507	0.062984	0.010794	1.67e-98	4e-97
Albumin (Alb)	signal area	938	0.08924	0.005368	507	0.087323	0.004204	3.69e-14	8.86e-13
Acetate (Ace)	mmol/L	938	0.037659	0.006711	507	0.038692	0.026287	0.00222	0.0532
Inflammation
Glycoprotein acetyls (Gp)	mmol/L	938	1.1835	0.187586	507	1.26476	0.235837	1.28e-10	3.07e-09
Cholesterol esters in
Serum total (EstC)	mmol/L	938	2.40664	0.505882	507	3.01747	0.594048	1.31e-75	3.14e-74
XXL VLDL (XXL.VLDL.CE)	mmol/L	938	0.001397	0.001777	507	0.002622	0.002937	7.65e-18	1.84e-16
XL VLDL (XL.VLDL.CE)	mmol/L	938	0.004174	0.005126	507	0.007586	0.008442	1.58e-16	3.8e-15
L VLDL (L.VLDL.CE)	mmol/L	938	0.021801	0.019061	507	0.037068	0.031156	2.48e-22	5.95e-21
M VLDL (M.VLDL.CE)	mmol/L	938	0.061209	0.032147	507	0.094609	0.052512	7.52e-40	1.8e-38
S VLDL (S.VLDL.CE)	mmol/L	938	0.085329	0.035281	507	0.127408	0.04932	1.75e-61	4.19e-60
XS VLDL (XS.VLDL.CE)	mmol/L	938	0.12226	0.031998	507	0.150333	0.038122	5.15e-47	1.24e-45
IDL (IDL.CE)	mmol/L	938	0.358012	0.09966	507	0.462503	0.120852	1.77e-59	4.26e-58
L LDL (L.LDL.CE)	mmol/L	938	0.422294	0.140365	507	0.587235	0.176764	1.64e-67	3.93e-66
M LDL (M.LDL.CE)	mmol/L	938	0.228647	0.093208	507	0.342086	0.121461	1.9e-68	4.55e-67
S LDL (S.LDL.CE)	mmol/L	938	0.140739	0.056219	507	0.20835	0.073559	2.92e-67	7.01e-66
XL HDL (XL.HDL.CE)	mmol/L	938	0.128589	0.057047	507	0.115459	0.069227	1.74e-06	4.16e-05
L HDL (L.HDL.CE)	mmol/L	938	0.245577	0.107119	507	0.220077	0.145618	6.01e-07	1.44e-05
M HDL (M.HDL.CE)	mmol/L	938	0.321491	0.059014	507	0.357734	0.078901	2.78e-20	6.67e-19
S HDL (S.HDL.CE)	mmol/L	938	0.306232	0.043687	507	0.365771	0.055802	3.81e-91	9.15e-90
Free cholesterol in
Serum total (FreeC)	mmol/L	938	1.00342	0.200615	507	1.25895	0.236145	2.64e-82	6.33e-81
XXL VLDL (XXL.VLDL.FC)	mmol/L	938	0.000951	0.001372	507	0.002024	0.0024	2.38e-22	5.72e-21
XL VLDL (XL.VLDL.FC)	mmol/L	938	0.002706	0.004098	507	0.006088	0.00722	2.55e-26	6.11e-25
L VLDL (L.VLDL.FC)	mmol/L	938	0.014126	0.017293	507	0.032039	0.031629	2.61e-35	6.27e-34
M VLDL (M.VLDL.FC)	mmol/L	938	0.042608	0.02775	507	0.07409	0.049546	1.57e-39	3.76e-38
S VLDL (S.VLDL.FC)	mmol/L	938	0.054722	0.020695	507	0.082213	0.032249	1.67e-64	4e-63
XS VLDL (XS.VLDL.FC)	mmol/L	938	0.057303	0.014466	507	0.075311	0.01941	4.13e-75	9.91e-74
IDL (IDL.FC)	mmol/L	938	0.142989	0.039546	507	0.180628	0.048852	5.01e-52	1.2e-50
L LDL (L.LDL.FC)	mmol/L	938	0.183486	0.04495	507	0.228639	0.055736	6.71e-56	1.61e-54
M LDL (M.LDL.FC)	mmol/L	938	0.109764	0.021856	507	0.136065	0.028882	2.95e-71	7.07e-70
S LDL (S.LDL.FC)	mmol/L	938	0.066463	0.01352	507	0.082658	0.017872	4.36e-71	1.05e-69
XL HDL (XL.HDL.FC)	mmol/L	938	0.047036	0.023339	507	0.041177	0.028588	3.45e-08	8.29e-07
L HDL (L.HDL.FC)	mmol/L	938	0.065621	0.033076	507	0.057811	0.043693	1.19e-07	2.86e-06
M HDL (M.HDL.FC)	mmol/L	938	0.067846	0.016555	507	0.080295	0.021205	4.81e-32	1.15e-30
S HDL (S.HDL.FC)	mmol/L	938	0.103128	0.011653	507	0.113626	0.012686	2.03e-53	4.88e-52
Total lipids in
XXL VLDL (XXL.VLDL.L)	mmol/L	938	0.015837	0.018207	507	0.028812	0.03005	2.86e-20	6.87e-19
XL VLDL (XL.VLDL.L)	mmol/L	938	0.035911	0.046357	507	0.07599	0.081931	1.67e-26	4.01e-25
L VLDL (L.VLDL.L)	mmol/L	938	0.164094	0.157513	507	0.32376	0.281454	2.87e-33	6.9e-32
M VLDL (M.VLDL.L)	mmol/L	938	0.413168	0.221762	507	0.657518	0.401262	5.2e-36	1.25e-34
S VLDL (S.VLDL.L)	mmol/L	938	0.420469	0.14871	507	0.609724	0.242656	3.91e-55	9.39e-54
XS VLDL (XS.VLDL.L)	mmol/L	938	0.36426	0.088661	507	0.47704	0.117779	8.85e-76	2.12e-74
IDL (IDL.L)	mmol/L	938	0.800938	0.202809	507	1.0233	0.24718	2.7e-64	6.47e-63
L LDL (L.LDL.L)	mmol/L	938	0.91531	0.250799	507	1.21066	0.311903	6.51e-70	1.56e-68
M LDL (M.LDL.L)	mmol/L	938	0.519899	0.151573	507	0.714379	0.198052	3.63e-76	8.72e-75
S LDL (S.LDL.L)	mmol/L	938	0.339478	0.093392	507	0.462328	0.122791	7.8e-79	1.87e-77
XL HDL (XL.HDL.L)	mmol/L	938	0.374035	0.172751	507	0.331739	0.215696	5.52e-08	1.33e-06
L HDL (L.HDL.L)	mmol/L	938	0.640218	0.263719	507	0.607454	0.363715	0.00397	0.0953
M HDL (M.HDL.L)	mmol/L	938	0.783293	0.144388	507	0.898953	0.176017	7.49e-37	1.8e-35
S HDL (S.HDL.L)	mmol/L	938	1.01842	0.101241	507	1.14977	0.104405	1.02e-94	2.45e-93
Total cholesterol to total lipids ratio in
XXL VLDL (XXL.VLDL.Cpct)	%	824	10.6834	6.66909	507	12.3034	6.98636	1.84e-06	4.42e-05
XL VLDL (XL.VLDL.Cpct)	%	814	14.2968	8.83227	507	14.3076	7.59134	0.000669	0.0161
L VLDL (L.VLDL.Cpct)	%	879	18.3011	7.87388	507	18.7946	6.56401	0.0622	1
M VLDL (M.VLDL.Cpct)	%	936	24.6927	3.73162	507	25.9598	3.80552	3.03e-10	7.26e-09
S VLDL (S.VLDL.Cpct)	%	937	33.0864	4.51221	507	34.8667	4.47519	7.25e-13	1.74e-11
XS VLDL (XS.VLDL.Cpct)	%	938	49.2255	2.9941	507	47.311	4.00561	5.07e-22	1.22e-20
IDL (IDL.Cpct)	%	938	62.1981	2.28895	507	62.4479	3.65157	0.000479	0.0115
L LDL (L.LDL.Cpct)	%	938	65.5409	3.56253	507	66.7345	4.0591	2.51e-21	6.03e-20
M LDL (M.LDL.Cpct)	%	938	64.0649	4.95521	507	65.7627	6.43461	1.43e-23	3.43e-22
S LDL (S.LDL.Cpct)	%	937	59.984	5.3119	507	61.7019	6.81674	2.03e-19	4.87e-18
XL HDL (XL.HDL.Cpct)	%	932	46.6889	7.44034	507	45.1279	14.8779	0.589	1
L HDL (L.HDL.Cpct)	%	934	47.3108	5.99418	507	40.3824	12.4731	4.67e-57	1.12e-55
M HDL (M.HDL.Cpct)	%	938	49.5835	2.56046	507	48.4295	2.86276	3.43e-15	8.24e-14
S HDL (S.HDL.Cpct)	%	938	40.1942	2.86816	507	41.6926	3.69304	4.62e-23	1.11e-21
Triglycerides to total lipids ratio in
XXL VLDL (XXL.VLDL.TGpct)	%	824	61.5548	31.732	507	61.3686	28.6376	7.49e-08	1.8e-06
XL VLDL (XL.VLDL.TGpct)	%	814	51.7702	29.6881	507	56.2461	25.9305	0.111	1
L VLDL (L.VLDL.TGpct)	%	879	53.4654	21.7672	507	55.5296	18.1911	0.34	1
M VLDL (M.VLDL.TGpct)	%	936	55.1035	3.95573	507	53.4259	5.21731	6.48e-10	1.55e-08
S VLDL (S.VLDL.TGpct)	%	937	42.7378	4.34073	507	41.3895	5.04955	2.75e-07	6.59e-06
XS VLDL (XS.VLDL.TGpct)	%	938	21.6617	3.97614	507	22.5864	5.53463	0.00769	0.185
IDL (IDL.TGpct)	%	938	9.80335	2.08495	507	10.2177	2.46116	0.0028	0.0673
L LDL (L.LDL.TGpct)	%	938	6.87357	1.62691	507	7.14694	1.70497	0.000575	0.0138
M LDL (M.LDL.TGpct)	%	938	5.64543	1.56013	507	5.89759	1.55768	1.51e-05	0.000363
S LDL (S.LDL.TGpct)	%	937	5.55542	1.56382	507	6.1574	1.82818	1.03e-13	2.47e-12
XL HDL (XL.HDL.TGpct)	%	932	2.90509	1.9835	507	4.27194	4.3144	6.3e-07	1.51e-05
L HDL (L.HDL.TGpct)	%	934	3.44174	1.46023	507	3.9396	2.26828	0.000122	0.00293
M HDL (M.HDL.TGpct)	%	938	4.58772	1.35684	507	5.53539	2.13954	1.94e-17	4.66e-16
S HDL (S.HDL.TGpct)	%	938	4.10563	0.946568	507	4.53804	1.36026	1.28e-08	3.07e-07
Phospholipids to total lipids ratio in
XXL VLDL (XXL.VLDL.PLpct)	%	824	7.2559	4.24686	507	8.9708	4.45725	2.83e-26	6.78e-25
XL VLDL (XL.VLDL.PLpct)	%	814	9.73551	6.15741	507	12.4839	6.02182	1.17e-27	2.81e-26
L VLDL (L.VLDL.PLpct)	%	879	14.3589	5.89166	507	16.2082	5.2957	3.68e-64	8.84e-63
M VLDL (M.VLDL.PLpct)	%	936	20.209	0.699951	507	20.2201	1.55903	0.58	1
S VLDL (S.VLDL.PLpct)	%	937	24.1815	1.38415	507	23.744	1.70193	7.14e-12	1.71e-10
XS VLDL (XS.VLDL.PLpct)	%	938	29.1188	1.81873	507	30.1027	1.98112	1.13e-25	2.72e-24
IDL (IDL.PLpct)	%	938	28.005	0.847175	507	27.1371	1.55376	3.58e-57	8.59e-56
L LDL (L.LDL.PLpct)	%	938	27.4832	2.06959	507	25.9212	2.0484	1.39e-65	3.34e-64
M LDL (M.LDL.PLpct)	%	938	30.1865	3.70928	507	27.7479	3.69314	2.38e-49	5.72e-48
S LDL (S.LDL.PLpct)	%	937	34.3585	4.22155	507	31.5488	4.44588	1.93e-44	4.64e-43
XL HDL (XL.HDL.PLpct)	%	932	49.2295	8.00902	507	43.4996	16.0443	9.72e-07	2.33e-05
L HDL (L.HDL.PLpct)	%	934	48.2883	5.66301	507	48.5774	14.1008	3.16e-35	7.58e-34
M HDL (M.HDL.PLpct)	%	938	45.7258	1.82434	507	46.035	1.10348	1.13e-05	0.00027
S HDL (S.HDL.PLpct)	%	938	55.7041	2.57493	507	53.7693	3.38882	1.05e-36	2.52e-35
Cholesterol esters to total lipids ratio in
XXL VLDL (XXL.VLDL.CEpct)	%	824	6.62978	4.46119	507	7.18404	4.41623	0.0316	0.758
XL VLDL (XL.VLDL.CEpct)	%	814	9.35686	6.09601	507	8.28205	4.83366	3.06e-12	7.35e-11
L VLDL (L.VLDL.CEpct)	%	879	12.1144	5.51019	507	10.7631	4.08139	6.63e-24	1.59e-22
M VLDL (M.VLDL.CEpct)	%	936	15.0029	3.33258	507	15.2449	3.91283	0.955	1
S VLDL (S.VLDL.CEpct)	%	937	20.1758	4.23735	507	21.3435	4.23323	3.57e-07	8.56e-06
XS VLDL (XS.VLDL.CEpct)	%	938	33.4997	2.64398	507	31.547	3.24676	1.92e-31	4.61e-30
IDL (IDL.CEpct)	%	938	44.4316	2.05623	507	44.9325	3.12677	8.58e-07	2.06e-05
L LDL (L.LDL.CEpct)	%	938	45.3379	3.70541	507	47.7943	3.695	6.96e-49	1.67e-47
M LDL (M.LDL.CEpct)	%	938	42.3649	6.77095	507	46.4247	6.43064	1.93e-45	4.63e-44
S LDL (S.LDL.CEpct)	%	937	40.0063	6.63433	507	43.6506	6.72207	8.58e-37	2.06e-35
XL HDL (XL.HDL.CEpct)	%	932	34.5037	6.32028	507	33.971	12.3021	0.832	1
L HDL (L.HDL.CEpct)	%	934	37.5829	4.3933	507	32.3859	9.63412	7.22e-72	1.73e-70
M HDL (M.HDL.CEpct)	%	938	41.0225	2.2279	507	39.6211	2.29231	1.69e-34	4.06e-33
S HDL (S.HDL.CEpct)	%	938	30.0714	3.14264	507	31.8159	4.02394	2.16e-25	5.19e-24
Free cholesterol to total lipids ratio in
XXL VLDL (XXL.VLDL.FCpct)	%	824	4.05278	2.75877	507	5.11941	3.04777	6.23e-14	1.49e-12
XL VLDL (XL.VLDL.FCpct)	%	814	4.94049	3.40681	507	6.02549	3.27152	1.25e-09	3.01e-08
L VLDL (L.VLDL.FCpct)	%	879	6.18739	3.50921	507	8.03162	3.21297	9.49e-29	2.28e-27
M VLDL (M.VLDL.FCpct)	%	936	9.69132	1.58355	507	10.7148	1.45635	2.29e-48	5.48e-47
S VLDL (S.VLDL.FCpct)	%	937	12.9126	0.741625	507	13.5235	0.670002	6.05e-53	1.45e-51
XS VLDL (XS.VLDL.FCpct)	%	938	15.729	1.06046	507	15.7638	1.3153	0.139	1
IDL (IDL.FCpct)	%	938	17.7691	1.23361	507	17.5155	1.81804	0.0513	1
L LDL (L.LDL.FCpct)	%	938	20.206	1.30311	507	18.9399	1.53342	8.08e-73	1.94e-71
M LDL (M.LDL.FCpct)	%	938	21.7051	2.54075	507	19.3378	2.28491	5.33e-80	1.28e-78
S LDL (S.LDL.FCpct)	%	937	19.98	1.98649	507	18.0515	1.95208	1.36e-82	3.25e-81
XL HDL (XL.HDL.FCpct)	%	932	12.1883	1.81067	507	11.1569	3.52291	1.82e-05	0.000436
L HDL (L.HDL.FCpct)	%	934	9.72967	1.82653	507	7.99631	3.06645	3.68e-33	8.84e-32
M HDL (M.HDL.FCpct)	%	938	8.56138	0.676416	507	8.80853	0.841783	5.66e-20	1.36e-18
S HDL (S.HDL.FCpct)	%	938	10.1254	0.470133	507	9.87699	0.534953	2.78e-22	6.68e-21
*Based on Wilcox test
**Corrected for multiple testing using Bonferroni-correction for the “effective” number (n=24) of independent tests, which is estimated by the number of leading principal components explaining 95% of the variation among all metabolites in all (i.e., both adolescents and adults) participants.

## Sheet: Supplemental Data 2
Supplemental Data 2. Associations of visceral fat with 228 metabolic measures in adolescents and adults
	Adolescents				Adults
Metabolic measure (abbreviation)	beta	CI95U	CI95L	pval	beta	CI95U	CI95L	pval
Lipoprotein subclass particle concentrations
XXL VLDL (XXL.VLDL.P)	0.339054	0.418357	0.259752	5.3e-17	0.506229	0.633128	0.379331	5.33e-15
XL VLDL (XL.VLDL.P)	0.339144	0.417317	0.26097	1.85e-17	0.552418	0.676769	0.428066	3.12e-18
L VLDL (L.VLDL.P)	0.358347	0.432536	0.284157	2.88e-21	0.578098	0.69602	0.460176	7.36e-22
M VLDL (M.VLDL.P)	0.348133	0.420861	0.275405	6.48e-21	0.589392	0.707721	0.471064	1.63e-22
S VLDL (S.VLDL.P)	0.347476	0.419025	0.275927	1.76e-21	0.554256	0.663292	0.445219	2.22e-23
XS VLDL (XS.VLDL.P)	0.281938	0.354775	0.209101	3.28e-14	0.284596	0.390388	0.178803	1.35e-07
IDL (IDL.P)	0.210405	0.283768	0.137042	1.9e-08	0.0906182	0.204831	-0.0235942	0.119929
L LDL (L.LDL.P)	0.213513	0.285664	0.141362	6.63e-09	0.09507	0.208201	-0.0180614	0.0995465
M LDL (M.LDL.P)	0.221292	0.291918	0.150667	8.19e-10	0.12826	0.240303	0.0162177	0.0248543
S LDL (S.LDL.P)	0.220055	0.290326	0.149785	8.37e-10	0.124727	0.235912	0.0135426	0.0278997
XL HDL (XL.HDL.P)	-0.254585	-0.188162	-0.321009	5.82e-14	-0.541669	-0.438673	-0.644665	6.5e-25
L HDL (L.HDL.P)	-0.279544	-0.212388	-0.346699	3.39e-16	-0.612156	-0.49841	-0.725902	5.18e-26
M HDL (M.HDL.P)	0.0840754	0.164907	0.00324375	0.0414883	-0.205342	-0.0871495	-0.323534	0.000661279
S HDL (S.HDL.P)	0.309374	0.384132	0.234616	5.02e-16	0.267093	0.360566	0.17362	2.14e-08
Cholesterol in
Serum total (Serum.C)	0.174845	0.247259	0.10243	2.22e-06	-0.00625329	0.104417	-0.116924	0.911818
Remnants (Remnant.C)	0.316206	0.389147	0.243265	1.95e-17	0.300457	0.409391	0.191522	6.45e-08
VLDL total (VLDL.C)	0.352484	0.426257	0.27871	7.64e-21	0.440887	0.548979	0.332796	1.3e-15
XXL VLDL (XXL.VLDL.C)	0.318538	0.397393	0.239683	2.43e-15	0.475151	0.603629	0.346673	4.21e-13
XL VLDL (XL.VLDL.C)	0.319791	0.399378	0.240204	3.4e-15	0.513124	0.638247	0.388001	9.15e-16
L VLDL (L.VLDL.C)	0.351987	0.427572	0.276403	7.03e-20	0.553664	0.672687	0.434641	7.71e-20
M VLDL (M.VLDL.C)	0.346671	0.421684	0.271659	1.33e-19	0.501619	0.617277	0.385961	1.89e-17
S VLDL (S.VLDL.C)	0.33634	0.408004	0.264677	3.62e-20	0.423871	0.52933	0.318411	3.34e-15
XS VLDL (XS.VLDL.C)	0.234855	0.310879	0.158831	1.41e-09	0.133141	0.250697	0.0155844	0.0264327
IDL (IDL.C)	0.197775	0.271965	0.123584	1.74e-07	0.0423388	0.160229	-0.0755517	0.481498
LDL total (LDL.C)	0.198541	0.270516	0.126565	6.43e-08	0.0804095	0.197005	-0.0361858	0.176477
L LDL (L.LDL.C)	0.200645	0.27337	0.12792	6.39e-08	0.0713034	0.187932	-0.0453249	0.230812
M LDL (M.LDL.C)	0.200689	0.272168	0.12921	3.74e-08	0.0988623	0.215036	-0.0173115	0.0953351
S LDL (S.LDL.C)	0.18729	0.25872	0.115861	2.76e-07	0.075513	0.192339	-0.0413125	0.205202
HDL total (HDL.C)	-0.195395	-0.124094	-0.266696	7.82e-08	-0.550432	-0.433325	-0.667538	3.19e-20
HDL2 (HDL2.C)	-0.203663	-0.133094	-0.274232	1.55e-08	-0.564273	-0.446743	-0.681803	4.96e-21
HDL3 (HDL3.C)	-0.0542708	0.0225833	-0.131125	0.166348	-0.269911	-0.155906	-0.383916	3.48e-06
XL HDL (XL.HDL.C)	-0.222753	-0.153972	-0.291534	2.19e-10	-0.501771	-0.395758	-0.607784	1.75e-20
L HDL (L.HDL.C)	-0.301039	-0.236348	-0.365731	7.47e-20	-0.62333	-0.513533	-0.733128	9.28e-29
M HDL (M.HDL.C)	0.019963	0.0982885	-0.0583625	0.617399	-0.331901	-0.202419	-0.461382	5.06e-07
S HDL (S.HDL.C)	0.230352	0.30178	0.158923	2.6e-10	0.13148	0.242991	0.0199696	0.0208351
Triglycerides in
Serum total (Serum.TG)	0.342057	0.417136	0.266978	4.28e-19	0.556185	0.66746	0.44491	1.17e-22
VLDL total (VLDL.TG)	0.345593	0.418654	0.272533	1.84e-20	0.613334	0.729526	0.497141	4.37e-25
XXL VLDL (XXL.VLDL.TG)	0.341537	0.421096	0.261978	3.97e-17	0.510763	0.637907	0.383618	3.45e-15
XL VLDL (XL.VLDL.TG)	0.340452	0.418511	0.262394	1.25e-17	0.562744	0.687502	0.437985	9.51e-19
L VLDL (L.VLDL.TG)	0.357738	0.431788	0.283687	2.84e-21	0.584976	0.703018	0.466933	2.66e-22
M VLDL (M.VLDL.TG)	0.341287	0.413254	0.26932	1.48e-20	0.617525	0.737964	0.497085	9.26e-24
S VLDL (S.VLDL.TG)	0.328871	0.400674	0.257067	2.78e-19	0.613405	0.730648	0.496163	1.13e-24
XS VLDL (XS.VLDL.TG)	0.295392	0.368006	0.222777	1.55e-15	0.514594	0.623976	0.405211	2.95e-20
IDL (IDL.TG)	0.195919	0.270031	0.121808	2.2e-07	0.299235	0.401576	0.196895	1e-08
LDL total (LDL.TG)	0.190757	0.264739	0.116774	4.34e-07	0.210935	0.305555	0.116316	1.25e-05
L LDL (L.LDL.TG)	0.163661	0.237981	0.0893405	1.59e-05	0.179698	0.278361	0.0810354	0.00035732
M HDL (M.LDL.TG)	0.159655	0.232534	0.0867766	1.76e-05	0.168644	0.267406	0.0698817	0.000817545
S LDL (S.LDL.TG)	0.26101	0.33304	0.188979	1.23e-12	0.319671	0.421181	0.218161	6.73e-10
HDL total (HDL.TG)	0.194759	0.277469	0.112049	3.93e-06	0.287566	0.403501	0.171631	1.16e-06
XL HDL (XL.HDL.TG)	-0.0463228	0.0320003	-0.124646	0.24638	-0.180725	-0.0371596	-0.32429	0.0136148
L HDL (L.HDL.TG)	-0.204372	-0.13191	-0.276834	3.24e-08	-0.415814	-0.297613	-0.534016	5.39e-12
M HDL (M.HDL.TG)	0.296949	0.369042	0.224856	6.86e-16	0.41489	0.514603	0.315177	3.49e-16
S HDL (S.HDL.TG)	0.337414	0.414239	0.260589	7.43e-18	0.634513	0.74922	0.519806	2.18e-27
Phospholipids in
XXL VLDL (XXL.VLDL.PL)	0.339008	0.417429	0.260586	2.4e-17	0.500978	0.627959	0.373996	1.05e-14
XL VLDL (XL.VLDL.PL)	0.348199	0.42562	0.270778	1.2e-18	0.538258	0.661883	0.414634	1.42e-17
L VLDL (L.VLDL.PL)	0.365385	0.439267	0.291504	3.23e-22	0.573553	0.69027	0.456837	5.89e-22
M VLDL (M.VLDL.PL)	0.356364	0.429253	0.283475	9.47e-22	0.57407	0.689671	0.458468	2.18e-22
S VLDL (S.VLDL.PL)	0.347358	0.418829	0.275886	1.64e-21	0.528593	0.631149	0.426037	5.41e-24
XS VLDL (XS.VLDL.PL)	0.234123	0.306177	0.162069	1.91e-10	0.170143	0.279215	0.061071	0.00223284
IDL (IDL.PL)	0.181972	0.255856	0.108089	1.38e-06	0.0265241	0.144633	-0.0915851	0.659825
L LDL (L.LDL.PL)	0.218798	0.29165	0.145945	3.95e-09	0.0839953	0.197376	-0.0293849	0.146502
M LDL (M.LDL.PL)	0.268315	0.339324	0.197306	1.3e-13	0.182169	0.290602	0.0737353	0.000992131
S LDL (S.LDL.PL)	0.24818	0.318721	0.177639	5.36e-12	0.141052	0.248443	0.0336617	0.0100438
XL HDL (XL.HDL.PL)	-0.275088	-0.210395	-0.339781	7.81e-17	-0.575224	-0.472674	-0.677774	4.09e-28
L HDL (L.HDL.PL)	-0.253143	-0.184376	-0.32191	5.39e-13	-0.599162	-0.481583	-0.716741	1.73e-23
M HDL (M.HDL.PL)	0.0689768	0.149948	-0.0119942	0.0949914	-0.205767	-0.0892533	-0.32228	0.000537442
S HDL (S.HDL.PL)	0.239117	0.317072	0.161162	1.83e-09	0.17835	0.284867	0.0718326	0.00103177
Total cholines (TotCho)	0.133518	0.207367	0.059669	0.000394729	-0.0795871	0.0166376	-0.175812	0.105001
Phosphatidylcholine (PC)	0.1514	0.225573	0.0772266	6.32e-05	-0.0598888	0.0361018	-0.155879	0.221395
Sphingomyelins (SM)	0.0826599	0.157206	0.00811362	0.0297588	-0.114548	-0.00614313	-0.222953	0.0383558
Phosphoglycerides (TotPG)	0.158936	0.233255	0.084616	2.77e-05	-0.0317526	0.0623084	-0.125814	0.508205
Triglycerides to phosphoglycerides ratio (TG.PG)	0.390898	0.467992	0.313804	2.85e-23	0.624727	0.737798	0.511656	2.51e-27
Average particle diameter of
VLDL (VLDL.D)	0.288218	0.363962	0.212474	8.79e-14	0.564406	0.679137	0.449674	5.33e-22
LDL (LDL.D)	-0.145915	-0.0727244	-0.219106	9.33e-05	-0.187528	-0.0725753	-0.30248	0.00138678
HDL (HDL.D)	-0.311056	-0.248065	-0.374047	3.72e-22	-0.601128	-0.503165	-0.69909	2.57e-33
Apolipoproteins
Apolipoprotein B (ApoB)	0.313972	0.384594	0.24335	2.94e-18	0.315574	0.426725	0.204422	2.63e-08
Apolipoprotein A-I (ApoA1)	-0.0541485	0.0235345	-0.131832	0.171882	-0.363264	-0.256161	-0.470367	2.98e-11
ApoB to ApoA1 ratio (ApoB.ApoA1)	0.338427	0.408546	0.268309	3.08e-21	0.529221	0.649334	0.409108	5.84e-18
Fatty acids
Total fatty acids (TotFA)	0.328913	0.404316	0.25351	1.24e-17	0.274144	0.373992	0.174296	7.4e-08
Saturated fatty acids (SFA)	0.314595	0.392707	0.236482	2.93e-15	0.254557	0.357501	0.151613	1.26e-06
Monounsaturated fatty acids (MUFA)	0.367055	0.4431	0.291011	3.07e-21	0.38162	0.477147	0.286093	4.88e-15
Polyunsaturated fatty acids (PUFA)	0.258335	0.332955	0.183714	1.16e-11	0.135835	0.241278	0.0303923	0.0115734
Omega-6 fatty acids (FAw6)	0.247403	0.32299	0.171815	1.41e-10	0.124066	0.231595	0.0165377	0.0237343
Linoleic acid (LA)	0.216613	0.292676	0.140549	2.38e-08	0.140065	0.254217	0.0259133	0.0161773
Omega-3 fatty acids (FAw3)	0.301806	0.372568	0.231045	6.3e-17	0.170821	0.267396	0.0742467	0.000526724
Docosahexaenoic acid (DHA)	0.219338	0.291366	0.147311	2.39e-09	0.0709993	0.167766	-0.0257677	0.150419
Fatty acid ratios
SFA to total FA ratio (SFA.FA)	-0.0726765	0.0217328	-0.167086	0.131354	-0.076562	0.0611339	-0.214258	0.275809
MUFA to total FA ratio (MUFA.FA)	0.354097	0.440233	0.267961	7.8e-16	0.578643	0.69246	0.464825	2.18e-23
PUFA to total FA ratio (PUFA.FA)	-0.280522	-0.18791	-0.373134	2.91e-09	-0.528137	-0.401618	-0.654656	2.8e-16
FAw6 to total FA ratio (FAw6.FA)	-0.323735	-0.234292	-0.413177	1.3e-12	-0.480777	-0.36845	-0.593103	4.9e-17
LA to total FA ratio (LA.FA)	-0.298392	-0.214685	-0.382099	2.81e-12	-0.342398	-0.23056	-0.454235	1.97e-09
FAw3 to FA ratio (FAw3.FA)	0.196994	0.272967	0.121021	3.73e-07	-0.000471195	0.111876	-0.112818	0.993441
DHA to total FA ratio (DHA.FA)	0.0962805	0.176925	0.0156363	0.0192845	-0.138354	-0.0277419	-0.248965	0.014225
Degree of unsaturation (UnSat)	-0.179906	-0.0946921	-0.26512	3.5e-05	-0.506486	-0.357879	-0.655094	2.39e-11
Amino acids
Alanine (Ala)	0.209793	0.299775	0.119812	4.88e-06	0.365478	0.489753	0.241203	8.21e-09
Glutamine (Gln)	-0.185545	-0.0961941	-0.274896	4.7e-05	-0.208058	-0.103234	-0.312883	0.000100171
Glycine (Gly)	-0.251683	-0.175953	-0.327414	7.33e-11	-0.266122	-0.144766	-0.387478	1.72e-05
Isoleucine (Ile)	0.281552	0.357637	0.205467	4.08e-13	0.776772	0.896392	0.657153	4.16e-37
Leucine (Leu)	0.262639	0.342819	0.182459	1.36e-10	0.63245	0.744287	0.520614	1.5e-28
Valine (Val)	0.220914	0.300468	0.14136	5.25e-08	0.516995	0.628216	0.405775	8.19e-20
Phenylalanine (Phe)	0.320696	0.410248	0.231143	2.24e-12	0.531414	0.657076	0.405752	1.15e-16
Tyrosine (Tyr)	0.276963	0.365978	0.187949	1.07e-09	0.396056	0.506936	0.285176	2.54e-12
Histidine (His)	0.00269255	0.0880938	-0.0827088	0.950727	-0.12191	-0.0103497	-0.233469	0.0322099
Glycolysis and gluconeogenesis
Glucose (Glc)	0.0994676	0.176672	0.0222634	0.0115646	0.415009	0.507087	0.322932	1.01e-18
Lactate (Lac)	0.0747647	0.143496	0.00603362	0.0330051	0.289317	0.384671	0.193963	2.73e-09
Pyruvate (Pyr)	0.278513	0.362584	0.194442	8.41e-11	0.415832	0.513725	0.31794	8.39e-17
Citrate (Cit)	-0.271357	-0.182574	-0.36014	2.09e-09	0.0785802	0.202427	-0.0452669	0.213653
Glycerol (Glol)	0.242326	0.343609	0.141043	2.74e-06	0.518007	0.631038	0.404976	2.65e-19
Ketone bodies
Acetoacetate (AcAce)	0.0275156	0.125983	-0.0709517	0.583905	-0.0100518	0.115739	-0.135843	0.875545
β-hydroxybutyrate (bOHBut)	0.0621956	0.14873	-0.0243387	0.158923	0.121536	0.251922	-0.00885024	0.0677107
Miscellaneous
Creatinine (Crea)	-0.0425312	0.0277187	-0.112781	0.235379	0.0871249	0.166418	0.00783152	0.0312761
Albumin (Alb)	-0.0272292	0.0757363	-0.130195	0.60424	-0.11955	-0.0136547	-0.225445	0.0269188
Acetate (Ace)	-0.0474607	0.0355567	-0.130478	0.262499	-0.182913	-0.0304565	-0.33537	0.0186974
Inflammation
Glycoprotein acetyls (Gp)	0.476069	0.549087	0.40305	2.16e-37	0.647396	0.759228	0.535563	7.74e-30
Cholesterol esters in
Serum total (EstC)	0.177322	0.250176	0.104469	1.84e-06	-0.016977	0.0947573	-0.128711	0.765856
XXL VLDL (XXL.VLDL.CE)	0.308775	0.388093	0.229458	2.35e-14	0.443914	0.572667	0.315162	1.4e-11
XL VLDL (XL.VLDL.CE)	0.307087	0.387584	0.226591	7.6e-14	0.502581	0.627987	0.377175	4e-15
L VLDL (L.VLDL.CE)	0.342926	0.419059	0.266793	1.06e-18	0.538106	0.658826	0.417387	2.4e-18
M VLDL (M.VLDL.CE)	0.336282	0.412186	0.260378	3.84e-18	0.444817	0.56139	0.328244	7.5e-14
S VLDL (S.VLDL.CE)	0.322221	0.394735	0.249707	3.06e-18	0.366191	0.475989	0.256394	6.29e-11
XS VLDL (XS.VLDL.CE)	0.252976	0.330695	0.175258	1.77e-10	0.130868	0.250758	0.0109766	0.0324025
IDL (IDL.CE)	0.228553	0.302968	0.154139	1.75e-09	0.0866207	0.203828	-0.0305871	0.147482
L LDL (L.LDL.CE)	0.217035	0.289425	0.144644	4.2e-09	0.0994902	0.214477	-0.0154969	0.0899203
M LDL (M.LDL.CE)	0.202236	0.273702	0.13077	2.92e-08	0.104973	0.221331	-0.0113861	0.0770317
S LDL (S.LDL.CE)	0.186544	0.258111	0.114977	3.24e-07	0.0828018	0.200359	-0.0347556	0.167431
XL HDL (XL.HDL.CE)	-0.213454	-0.143657	-0.283251	2.05e-09	-0.487769	-0.380355	-0.595182	5.57e-19
L HDL (L.HDL.CE)	-0.296871	-0.232028	-0.361714	2.88e-19	-0.620511	-0.510185	-0.730836	2.94e-28
M HDL (M.HDL.CE)	0.0210637	0.0992783	-0.057151	0.597617	-0.335177	-0.204498	-0.465855	4.98e-07
S HDL (S.HDL.CE)	0.217201	0.288048	0.146353	1.87e-09	0.135891	0.25188	0.0199021	0.0216606
Free cholesterol in
Serum total (FreeC)	0.16214	0.233863	0.0904162	9.39e-06	0.0155599	0.124062	-0.0929425	0.778656
XXL VLDL (XXL.VLDL.FC)	0.327333	0.406341	0.248325	4.65e-16	0.503773	0.632611	0.374935	1.81e-14
XL VLDL (XL.VLDL.FC)	0.337458	0.415961	0.258954	3.6e-17	0.518523	0.643243	0.393802	3.68e-16
L VLDL (L.VLDL.FC)	0.359737	0.434739	0.284734	5.42e-21	0.564184	0.681749	0.446618	5.17e-21
M VLDL (M.VLDL.FC)	0.345253	0.419128	0.271378	5.2e-20	0.561564	0.678315	0.444813	4.21e-21
S VLDL (S.VLDL.FC)	0.334682	0.40673	0.262634	8.67e-20	0.494895	0.598861	0.390929	1.06e-20
XS VLDL (XS.VLDL.FC)	0.183948	0.257114	0.110782	8.33e-07	0.130123	0.243725	0.0165206	0.0247686
IDL (IDL.FC)	0.116615	0.19083	0.0424003	0.00207189	-0.0690032	0.0533311	-0.191337	0.268932
L LDL (L.LDL.FC)	0.144706	0.218539	0.0708739	0.00012234	-0.0274183	0.09314	-0.147977	0.655778
M LDL (M.LDL.FC)	0.194957	0.266475	0.123439	9.15e-08	0.068266	0.182773	-0.0462414	0.242615
S LDL (S.LDL.FC)	0.186198	0.257613	0.114783	3.22e-07	0.0463869	0.161425	-0.068651	0.429341
XL HDL (XL.HDL.FC)	-0.24229	-0.175577	-0.309002	1.09e-12	-0.535874	-0.432581	-0.639168	2.75e-24
L HDL (L.HDL.FC)	-0.313149	-0.24879	-0.377509	1.48e-21	-0.63168	-0.5238	-0.73956	1.73e-30
M HDL (M.HDL.FC)	0.0177751	0.0961187	-0.0605686	0.656545	-0.315291	-0.190425	-0.440158	7.46e-07
S HDL (S.HDL.FC)	0.179863	0.260093	0.0996321	1.11e-05	0.0750256	0.181743	-0.0316916	0.168229
Total lipids in
XXL VLDL (XXL.VLDL.L)	0.338363	0.417648	0.259078	6.04e-17	0.504448	0.631322	0.377574	6.56e-15
XL VLDL (XL.VLDL.L)	0.339004	0.417233	0.260775	2.01e-17	0.549427	0.673748	0.425106	4.64e-18
L VLDL (L.VLDL.L)	0.3592	0.433583	0.284817	2.94e-21	0.57613	0.693762	0.458499	8.04e-22
M VLDL (M.VLDL.L)	0.349539	0.422514	0.276563	6.12e-21	0.581229	0.698968	0.463489	3.83e-22
S VLDL (S.VLDL.L)	0.348727	0.420249	0.277206	1.22e-21	0.541274	0.649131	0.433417	7.88e-23
XS VLDL (XS.VLDL.L)	0.269695	0.342741	0.196649	4.61e-13	0.250897	0.358737	0.143057	5.12e-06
IDL (IDL.L)	0.201705	0.275227	0.128182	7.57e-08	0.0707698	0.186272	-0.0447322	0.22979
L LDL (L.LDL.L)	0.207557	0.279918	0.135197	1.89e-08	0.083637	0.197792	-0.0305182	0.151006
M LDL (M.LDL.L)	0.217247	0.28802	0.146474	1.78e-09	0.122072	0.234808	0.0093355	0.0338154
S LDL (S.LDL.L)	0.214085	0.284559	0.143611	2.62e-09	0.112393	0.224373	0.000413999	0.049159
XL HDL (XL.HDL.L)	-0.252427	-0.186151	-0.318704	8.33e-14	-0.540165	-0.437327	-0.643002	7.43e-25
L HDL (L.HDL.L)	-0.282675	-0.215897	-0.349454	1.07e-16	-0.615058	-0.501842	-0.728274	1.79e-26
M HDL (M.HDL.L)	0.0696916	0.150088	-0.0107054	0.0893226	-0.230576	-0.11061	-0.350542	0.000165168
S HDL (S.HDL.L)	0.299339	0.374402	0.224277	5.45e-15	0.243175	0.337749	0.148601	4.67e-07
Total cholesterol to total lipids ratio in
XXL VLDL (XXL.VLDL.Cpct)	0.219574	0.314555	0.124593	5.87e-06	0.254627	0.393035	0.116218	0.000311317
XL VLDL (XL.VLDL.Cpct)	0.0539527	0.162416	-0.0545104	0.329589	0.0588099	0.168048	-0.0504278	0.291344
L VLDL (L.VLDL.Cpct)	0.126899	0.228588	0.0252112	0.0144495	0.134836	0.246604	0.0230689	0.0180543
M VLDL (M.VLDL.Cpct)	0.0643066	0.142215	-0.0136017	0.10571	-0.254505	-0.151169	-0.35784	1.38e-06
S VLDL (S.VLDL.Cpct)	0.0655351	0.151844	-0.0207737	0.136693	-0.30547	-0.186445	-0.424495	4.9e-07
XS VLDL (XS.VLDL.Cpct)	-0.12345	-0.040054	-0.206846	0.00371606	-0.46347	-0.345897	-0.581043	1.11e-14
IDL (IDL.Cpct)	0.135748	0.222512	0.0489839	0.00216587	-0.190524	-0.059796	-0.321251	0.00428381
L LDL (L.LDL.Cpct)	0.150349	0.230794	0.0699036	0.000249188	-0.0636154	0.0642976	-0.191528	0.329681
M LDL (M.LDL.Cpct)	0.112515	0.192774	0.0322569	0.00600153	-0.0831308	0.0445877	-0.210849	0.202054
S LDL (S.LDL.Cpct)	0.0814085	0.162512	0.000305324	0.0491437	-0.118161	0.0104168	-0.24674	0.0716749
XL HDL (XL.HDL.Cpct)	0.157039	0.22995	0.0841284	2.43e-05	0.0372647	0.180224	-0.105694	0.609422
L HDL (L.HDL.Cpct)	-0.45246	-0.377411	-0.527508	3.21e-32	-0.598849	-0.50483	-0.692868	9.14e-36
M HDL (M.HDL.Cpct)	-0.210984	-0.128981	-0.292987	4.59e-07	-0.526008	-0.402474	-0.649541	7.09e-17
S HDL (S.HDL.Cpct)	0.0135818	0.0914821	-0.0643186	0.732565	-0.115591	0.0200389	-0.251222	0.094843
Triglycerides to total lipids ratio in
XXL VLDL (XXL.VLDL.TGpct)	0.00515773	0.130373	-0.120057	0.935654	0.020631	0.153169	-0.111907	0.760298
XL VLDL (XL.VLDL.TGpct)	0.081863	0.194701	-0.030975	0.155044	0.210657	0.337805	0.0835084	0.00116534
L VLDL (L.VLDL.TGpct)	0.0273878	0.13193	-0.0771548	0.607625	0.0930738	0.203663	-0.0175154	0.0990372
M VLDL (M.VLDL.TGpct)	-0.0391379	0.0388758	-0.117152	0.325472	0.30531	0.407063	0.203557	4.08e-09
S VLDL (S.VLDL.TGpct)	0.0131604	0.0954398	-0.0691191	0.753908	0.423889	0.549431	0.298348	3.65e-11
XS VLDL (XS.VLDL.TGpct)	0.105225	0.188353	0.0220971	0.0131028	0.513721	0.64154	0.385902	3.34e-15
IDL (IDL.TGpct)	-0.0171164	0.0682755	-0.102508	0.694418	0.348577	0.477658	0.219495	1.2e-07
L LDL (L.LDL.TGpct)	-0.081963	0.00574991	-0.169676	0.0670288	0.175746	0.296873	0.0546179	0.00445882
M LDL (M.LDL.TGpct)	-0.106081	-0.0178664	-0.194296	0.0184271	0.114819	0.226213	0.00342391	0.0433619
S LDL (S.LDL.TGpct)	0.101103	0.187226	0.0149802	0.0213985	0.359938	0.477825	0.24205	2.17e-09
XL HDL (XL.HDL.TGpct)	0.145714	0.223453	0.0679757	0.000238983	0.158232	0.313101	0.00336227	0.0452293
L HDL (L.HDL.TGpct)	0.0249793	0.112884	-0.0629254	0.577562	0.0761613	0.246016	-0.093694	0.379495
M HDL (M.HDL.TGpct)	0.269052	0.339085	0.199019	5.08e-14	0.53764	0.645809	0.42947	2e-22
S HDL (S.HDL.TGpct)	0.251204	0.330049	0.172359	4.25e-10	0.612095	0.743629	0.480561	7.46e-20
Phospholipids to total lipids ratio in
XXL VLDL (XXL.VLDL.PLpct)	0.321414	0.41627	0.226558	3.11e-11	0.450657	0.602798	0.298515	6.41e-09
XL VLDL (XL.VLDL.PLpct)	0.357398	0.441475	0.273321	7.98e-17	0.325385	0.455583	0.195187	9.67e-07
L VLDL (L.VLDL.PLpct)	0.30181	0.374054	0.229567	2.65e-16	0.296118	0.407714	0.184523	1.98e-07
M VLDL (M.VLDL.PLpct)	-0.116123	-0.0337511	-0.198496	0.00572661	-0.467331	-0.335828	-0.598833	3.28e-12
S VLDL (S.VLDL.PLpct)	-0.256565	-0.177726	-0.335404	1.79e-10	-0.451649	-0.317985	-0.585313	3.53e-11
XS VLDL (XS.VLDL.PLpct)	-0.0514598	0.0298185	-0.132738	0.214638	-0.335702	-0.213734	-0.45767	6.87e-08
IDL (IDL.PLpct)	-0.314122	-0.234809	-0.393436	8.33e-15	-0.357177	-0.240436	-0.473919	2.01e-09
L LDL (L.LDL.PLpct)	-0.178236	-0.104995	-0.251476	1.84e-06	-0.0981043	0.0178856	-0.214094	0.0973703
M LDL (M.LDL.PLpct)	-0.110574	-0.0353994	-0.185748	0.00394025	0.0485135	0.166252	-0.0692246	0.419324
S LDL (S.LDL.PLpct)	-0.138766	-0.062847	-0.214685	0.000340379	-0.024456	0.0940886	-0.143001	0.685959
XL HDL (XL.HDL.PLpct)	-0.238577	-0.15775	-0.319404	7.24e-09	-0.397335	-0.260801	-0.53387	1.17e-08
L HDL (L.HDL.PLpct)	0.398916	0.484701	0.313131	7.93e-20	0.371812	0.536926	0.206698	1.02e-05
M HDL (M.HDL.PLpct)	-0.00724773	0.0790194	-0.0935149	0.869207	0.253063	0.369115	0.137011	1.92e-05
S HDL (S.HDL.PLpct)	-0.092587	-0.0175899	-0.167584	0.0155352	-0.102787	0.0257119	-0.231286	0.116931
Cholesterol esters to total lipids ratio in
XXL VLDL (XXL.VLDL.CEpct)	0.144758	0.24197	0.0475455	0.00351652	0.0989548	0.22992	-0.0320101	0.138629
XL VLDL (XL.VLDL.CEpct)	-0.0598342	0.0557252	-0.175394	0.310188	-0.0147362	0.0877406	-0.117213	0.778064
L VLDL (L.VLDL.CEpct)	-0.057542	0.0538308	-0.168915	0.311233	-0.0863474	0.0201864	-0.192881	0.112154
M VLDL (M.VLDL.CEpct)	-0.0502505	0.0279633	-0.128464	0.207947	-0.405453	-0.296851	-0.514056	2.53e-13
S VLDL (S.VLDL.CEpct)	0.0610685	0.149775	-0.0276385	0.177242	-0.305503	-0.183731	-0.427276	8.78e-07
XS VLDL (XS.VLDL.CEpct)	-0.03548	0.0487016	-0.119662	0.408767	-0.347088	-0.232004	-0.462171	3.4e-09
IDL (IDL.CEpct)	0.31296	0.399492	0.226428	1.35e-12	0.159278	0.29144	0.0271154	0.0181725
L LDL (L.LDL.CEpct)	0.25586	0.329484	0.182236	9.67e-12	0.166251	0.285385	0.0471174	0.0062356
M LDL (M.LDL.CEpct)	0.167224	0.242855	0.0915933	1.47e-05	0.033538	0.156625	-0.0895491	0.593315
S LDL (S.LDL.CEpct)	0.131646	0.209258	0.0540333	0.000885851	-0.0123231	0.112162	-0.136808	0.846158
XL HDL (XL.HDL.CEpct)	0.174089	0.245474	0.102704	1.75e-06	0.0830485	0.222785	-0.0566885	0.244081
L HDL (L.HDL.CEpct)	-0.408738	-0.334694	-0.482782	2.79e-27	-0.525031	-0.435815	-0.614246	8.86e-31
M HDL (M.HDL.CEpct)	-0.200873	-0.118516	-0.283231	1.75e-06	-0.439657	-0.327705	-0.551609	1.39e-14
S HDL (S.HDL.CEpct)	0.0457701	0.124104	-0.0325634	0.252125	-0.0475334	0.0880904	-0.183157	0.492128
Free cholesterol to total lipids ratio in
XXL VLDL (XXL.VLDL.FCpct)	0.301236	0.399858	0.202615	2.14e-09	0.440674	0.592247	0.2891	1.21e-08
XL VLDL (XL.VLDL.FCpct)	0.31656	0.41251	0.22061	1e-10	0.239124	0.366241	0.112007	0.000226952
L VLDL (L.VLDL.FCpct)	0.338547	0.418546	0.258547	1.09e-16	0.460942	0.579519	0.342365	2.56e-14
M VLDL (M.VLDL.FCpct)	0.302698	0.380824	0.224573	3.1e-14	0.426619	0.546066	0.307171	2.56e-12
S VLDL (S.VLDL.FCpct)	0.0489174	0.127827	-0.029992	0.224359	-0.130993	-0.0328342	-0.229153	0.00890783
XS VLDL (XS.VLDL.FCpct)	-0.271561	-0.186163	-0.356959	4.59e-10	-0.535732	-0.416211	-0.655253	1.56e-18
IDL (IDL.FCpct)	-0.274271	-0.192587	-0.355955	4.67e-11	-0.63763	-0.51579	-0.75947	1.1e-24
L LDL (L.LDL.FCpct)	-0.40723	-0.33139	-0.483071	6.69e-26	-0.477656	-0.382623	-0.572689	6.77e-23
M LDL (M.LDL.FCpct)	-0.260826	-0.190381	-0.331272	3.96e-13	-0.234126	-0.130094	-0.338158	1.03e-05
S LDL (S.LDL.FCpct)	-0.245846	-0.178941	-0.312751	5.93e-13	-0.251814	-0.154028	-0.349601	4.48e-07
XL HDL (XL.HDL.FCpct)	-0.0658889	0.0176047	-0.149383	0.121935	-0.351	-0.215248	-0.486752	4.03e-07
L HDL (L.HDL.FCpct)	-0.468009	-0.392049	-0.543968	1.42e-33	-0.69497	-0.592343	-0.797596	3.34e-40
M HDL (M.HDL.FCpct)	-0.0923468	-0.0171116	-0.167582	0.0161397	-0.499538	-0.370171	-0.628904	3.78e-14
S HDL (S.HDL.FCpct)	-0.207551	-0.133758	-0.281345	3.54e-08	-0.345492	-0.229979	-0.461005	4.57e-09

## Sheet: Supplemental Data 3
Supplemental Data 3. Associations of visceral fat with 228 metabolic measures in adolescents and adults after controlling for BMI
	Adolescents				Adults
Metabolic measure (abbreviation)	beta	CI95U	CI95L	pval	beta	CI95U	CI95L	pval
Lipoprotein subclass particle concentrations
XXL VLDL (XXL.VLDL.P)	0.283565	0.390279	0.176852	1.91e-07	0.633385	0.826592	0.440178	1.32e-10
XL VLDL (XL.VLDL.P)	0.285233	0.390477	0.179989	1.08e-07	0.708164	0.897812	0.518516	2.5e-13
L VLDL (L.VLDL.P)	0.30276	0.403145	0.202376	3.39e-09	0.747563	0.927951	0.567175	4.57e-16
M VLDL (M.VLDL.P)	0.283591	0.382078	0.185103	1.66e-08	0.760368	0.941564	0.579172	1.96e-16
S VLDL (S.VLDL.P)	0.277832	0.374863	0.180801	2e-08	0.73387	0.900375	0.567365	5.69e-18
XS VLDL (XS.VLDL.P)	0.218261	0.316063	0.120459	1.22e-05	0.430359	0.588485	0.272233	9.59e-08
IDL (IDL.P)	0.185317	0.282798	0.0878359	0.000194539	0.223102	0.393218	0.0529867	0.0101568
L LDL (L.LDL.P)	0.18667	0.282608	0.0907328	0.000136957	0.228948	0.397422	0.0604742	0.00773329
M LDL (M.LDL.P)	0.1903	0.284348	0.0962518	7.31e-05	0.262038	0.428884	0.0951919	0.00208259
S LDL (S.LDL.P)	0.194965	0.288491	0.101439	4.39e-05	0.262104	0.427614	0.0965934	0.00191041
XL HDL (XL.HDL.P)	-0.131392	-0.0417409	-0.221043	0.0040723	-0.522385	-0.359152	-0.685618	3.56e-10
L HDL (L.HDL.P)	-0.12477	-0.033618	-0.215921	0.00730029	-0.637227	-0.457706	-0.816748	3.47e-12
M HDL (M.HDL.P)	0.119706	0.226082	0.0133292	0.0274154	-0.223537	-0.0458164	-0.401257	0.013692
S HDL (S.HDL.P)	0.244754	0.34536	0.144148	1.86e-06	0.295479	0.43723	0.153729	4.4e-05
Cholesterol in
Serum total (Serum.C)	0.177991	0.273784	0.0821972	0.000270796	0.14241	0.307464	-0.0226433	0.0908213
Remnants (Remnant.C)	0.266252	0.364444	0.16806	1.07e-07	0.471628	0.634071	0.309185	1.27e-08
VLDL total (VLDL.C)	0.285219	0.385135	0.185303	2.21e-08	0.609793	0.772928	0.446657	2.37e-13
XXL VLDL (XXL.VLDL.C)	0.274953	0.38073	0.169175	3.49e-07	0.63212	0.826347	0.437892	1.79e-10
XL VLDL (XL.VLDL.C)	0.265427	0.372277	0.158578	1.12e-06	0.678583	0.86831	0.488856	2.38e-12
L VLDL (L.VLDL.C)	0.291212	0.393366	0.189059	2.31e-08	0.721602	0.903103	0.540101	6.58e-15
M VLDL (M.VLDL.C)	0.288462	0.389784	0.187141	2.41e-08	0.677926	0.85316	0.502693	3.39e-14
S VLDL (S.VLDL.C)	0.266004	0.363038	0.16897	7.75e-08	0.58052	0.739802	0.421238	9.11e-13
XS VLDL (XS.VLDL.C)	0.171331	0.272767	0.0698941	0.000931422	0.230529	0.406055	0.0550044	0.0100484
IDL (IDL.C)	0.173733	0.272193	0.0752725	0.000543487	0.163927	0.339751	-0.0118959	0.0676462
LDL total (LDL.C)	0.170314	0.26592	0.074709	0.000480242	0.205795	0.379565	0.0320238	0.0202782
L LDL (L.LDL.C)	0.172968	0.269562	0.0763731	0.000448745	0.196324	0.37016	0.0224885	0.026862
M LDL (M.LDL.C)	0.170048	0.265039	0.0750567	0.00045044	0.225335	0.398451	0.0522197	0.0107359
S LDL (S.LDL.C)	0.160551	0.255351	0.0657516	0.000902219	0.200552	0.374678	0.026427	0.0239813
HDL total (HDL.C)	-0.0694629	0.0257378	-0.164664	0.152694	-0.573326	-0.39076	-0.755892	7.51e-10
HDL2 (HDL2.C)	-0.0779429	0.0164054	-0.172291	0.105412	-0.602208	-0.419023	-0.785394	1.17e-10
HDL3 (HDL3.C)	0.0434054	0.144651	-0.0578401	0.40076	-0.142832	0.0308253	-0.316488	0.10695
XL HDL (XL.HDL.C)	-0.1111	-0.0188938	-0.203305	0.0181974	-0.477314	-0.31091	-0.643717	1.89e-08
L HDL (L.HDL.C)	-0.142764	-0.0543636	-0.231163	0.00154928	-0.657622	-0.483589	-0.831654	1.3e-13
M HDL (M.HDL.C)	0.07556	0.178577	-0.0274574	0.150556	-0.383324	-0.187728	-0.57892	0.000122491
S HDL (S.HDL.C)	0.185178	0.280465	0.0898901	0.000139582	0.153428	0.320548	-0.0136921	0.0719579
Triglycerides in
Serum total (Serum.TG)	0.293022	0.394264	0.19178	1.41e-08	0.74174	0.911372	0.572108	1.03e-17
VLDL total (VLDL.TG)	0.282854	0.381712	0.183996	2.05e-08	0.782583	0.961303	0.603863	9.3e-18
XXL VLDL (XXL.VLDL.TG)	0.284595	0.391683	0.177506	1.9e-07	0.630628	0.824467	0.436789	1.81e-10
XL VLDL (XL.VLDL.TG)	0.285983	0.391101	0.180866	9.7e-08	0.717236	0.907737	0.526735	1.59e-13
L VLDL (L.VLDL.TG)	0.304596	0.404765	0.204428	2.52e-09	0.7531	0.933866	0.572334	3.2e-16
M VLDL (M.VLDL.TG)	0.279093	0.376488	0.181699	1.95e-08	0.787257	0.972245	0.602269	7.36e-17
S VLDL (S.VLDL.TG)	0.267153	0.364171	0.170135	6.78e-08	0.800833	0.980473	0.621194	2.38e-18
XS VLDL (XS.VLDL.TG)	0.249108	0.346602	0.151613	5.5e-07	0.714405	0.879893	0.548918	2.65e-17
IDL (IDL.TG)	0.177962	0.276262	0.0796621	0.000387707	0.457044	0.60989	0.304197	4.61e-09
LDL total (LDL.TG)	0.186703	0.284696	0.088711	0.000188248	0.376777	0.517145	0.236409	1.43e-07
L LDL (L.LDL.TG)	0.162079	0.260345	0.0638124	0.00122612	0.328058	0.474703	0.181412	1.16e-05
M HDL (M.LDL.TG)	0.158288	0.254642	0.0619333	0.00128298	0.3017	0.448701	0.154698	5.76e-05
S LDL (S.LDL.TG)	0.254352	0.35033	0.158373	2.06e-07	0.477598	0.629429	0.325767	7.04e-10
HDL total (HDL.TG)	0.213319	0.322589	0.104049	0.000130101	0.477034	0.649489	0.304579	5.91e-08
XL HDL (XL.HDL.TG)	0.0665869	0.169687	-0.036513	0.205571	-0.0143749	0.201628	-0.230377	0.896222
L HDL (L.HDL.TG)	-0.0399455	0.0569628	-0.136854	0.419151	-0.289451	-0.106267	-0.472636	0.0019552
M HDL (M.HDL.TG)	0.219778	0.316924	0.122632	9.24e-06	0.517643	0.669731	0.365555	2.54e-11
S HDL (S.HDL.TG)	0.238794	0.342744	0.134844	6.72e-06	0.770661	0.948885	0.592436	2.35e-17
Phospholipids in
XXL VLDL (XXL.VLDL.PL)	0.283542	0.389121	0.177964	1.41e-07	0.639017	0.831971	0.446064	8.53e-11
XL VLDL (XL.VLDL.PL)	0.290137	0.394568	0.185705	5.17e-08	0.697347	0.885538	0.509156	3.79e-13
L VLDL (L.VLDL.PL)	0.306826	0.406947	0.206705	1.9e-09	0.742564	0.921098	0.56403	3.58e-16
M VLDL (M.VLDL.PL)	0.292624	0.391418	0.19383	6.42e-09	0.746788	0.923585	0.56999	1.24e-16
S VLDL (S.VLDL.PL)	0.269971	0.366991	0.172951	4.93e-08	0.69324	0.850163	0.536317	4.78e-18
XS VLDL (XS.VLDL.PL)	0.177005	0.273233	0.080776	0.000311923	0.289424	0.452108	0.12674	0.000488679
IDL (IDL.PL)	0.155433	0.253401	0.0574656	0.0018732	0.136934	0.313208	-0.0393396	0.127871
L LDL (L.LDL.PL)	0.191742	0.288638	0.0948468	0.000105109	0.210158	0.379091	0.0412239	0.0147589
M LDL (M.LDL.PL)	0.240663	0.335605	0.145721	6.76e-07	0.311801	0.473434	0.150168	0.000156259
S LDL (S.LDL.PL)	0.234038	0.328048	0.140027	1.06e-06	0.273435	0.43333	0.11354	0.000803134
XL HDL (XL.HDL.PL)	-0.147466	-0.0596993	-0.235232	0.000990739	-0.569031	-0.405659	-0.732404	8.69e-12
L HDL (L.HDL.PL)	-0.112454	-0.0197172	-0.205191	0.0174693	-0.63054	-0.446128	-0.814951	2.06e-11
M HDL (M.HDL.PL)	0.106395	0.212936	-0.000145938	0.0503146	-0.220538	-0.0452783	-0.395798	0.013651
S HDL (S.HDL.PL)	0.196124	0.299959	0.0922892	0.000213911	0.160657	0.321043	0.000271572	0.0496133
Total cholines (TotCho)	0.137851	0.235326	0.0403757	0.00557451	0.0629551	0.207138	-0.081228	0.392117
Phosphatidylcholine (PC)	0.168145	0.266037	0.070254	0.000761066	0.0842772	0.227865	-0.0593107	0.249989
Sphingomyelins (SM)	0.088223	0.18645	-0.0100036	0.0783474	-0.00329279	0.159524	-0.16611	0.968382
Phosphoglycerides (TotPG)	0.166431	0.264611	0.0682504	0.00089233	0.113121	0.253513	-0.0272717	0.114282
Triglycerides to phosphoglycerides ratio (TG.PG)	0.299597	0.404573	0.194621	2.22e-08	0.772189	0.947411	0.596967	5.75e-18
Average particle diameter of
VLDL (VLDL.D)	0.241284	0.342752	0.139816	3.15e-06	0.680239	0.857282	0.503196	5.05e-14
LDL (LDL.D)	-0.135876	-0.0391273	-0.232625	0.00591215	-0.266745	-0.0946563	-0.438834	0.00238132
HDL (HDL.D)	-0.168657	-0.0823508	-0.254963	0.000128091	-0.628086	-0.471198	-0.784973	4.28e-15
Apolipoproteins
Apolipoprotein B (ApoB)	0.277137	0.372166	0.182109	1.09e-08	0.496182	0.661883	0.330481	4.38e-09
Apolipoprotein A-I (ApoA1)	0.0527558	0.155073	-0.0495617	0.31222	-0.284924	-0.119737	-0.45011	0.000723088
ApoB to ApoA1 ratio (ApoB.ApoA1)	0.245759	0.341092	0.150426	4.36e-07	0.671264	0.854592	0.487937	7.15e-13
Fatty acids
Total fatty acids (TotFA)	0.291669	0.393035	0.190303	1.7e-08	0.460188	0.608404	0.311971	1.16e-09
Saturated fatty acids (SFA)	0.280413	0.385087	0.175739	1.52e-07	0.426418	0.579467	0.273369	4.74e-08
Monounsaturated fatty acids (MUFA)	0.328788	0.431441	0.226135	3.44e-10	0.560577	0.703753	0.417401	1.67e-14
Polyunsaturated fatty acids (PUFA)	0.228185	0.327744	0.128625	7.05e-06	0.315372	0.471663	0.159081	7.66e-05
Omega-6 fatty acids (FAw6)	0.218685	0.319392	0.117978	2.08e-05	0.303248	0.462702	0.143795	0.000193422
Linoleic acid (LA)	0.190933	0.291988	0.0898786	0.000212921	0.319876	0.489295	0.150457	0.00021512
Omega-3 fatty acids (FAw3)	0.264306	0.359384	0.169228	5.08e-08	0.320245	0.463697	0.176793	1.21e-05
Docosahexaenoic acid (DHA)	0.221889	0.317451	0.126327	5.34e-06	0.211688	0.355528	0.0678472	0.00392104
Fatty acid ratios
SFA to total FA ratio (SFA.FA)	-0.0600379	0.0540953	-0.174171	0.302538	-0.106495	0.0827024	-0.295693	0.269931
MUFA to total FA ratio (MUFA.FA)	0.283264	0.389342	0.177187	1.66e-07	0.647299	0.808793	0.485805	3.97e-15
PUFA to total FA ratio (PUFA.FA)	-0.219302	-0.106193	-0.332411	0.000144648	-0.563204	-0.384835	-0.741573	6.07e-10
FAw6 to total FA ratio (FAw6.FA)	-0.256397	-0.146689	-0.366105	4.64e-06	-0.536143	-0.378171	-0.694115	2.89e-11
LA to total FA ratio (LA.FA)	-0.237903	-0.135291	-0.340514	5.52e-06	-0.375907	-0.220266	-0.531547	2.2e-06
FAw3 to FA ratio (FAw3.FA)	0.153942	0.246464	0.0614201	0.0011099	0.0331268	0.187472	-0.121218	0.674
DHA to total FA ratio (DHA.FA)	0.119475	0.216888	0.0220613	0.0162239	-0.0822681	0.0704529	-0.234989	0.291061
Degree of unsaturation (UnSat)	-0.0996452	0.00404835	-0.203339	0.0596402	-0.527099	-0.319091	-0.735106	6.81e-07
Amino acids
Alanine (Ala)	0.141452	0.260886	0.0220186	0.0202707	0.426358	0.614603	0.238114	9.03e-06
Glutamine (Gln)	-0.0386195	0.0800236	-0.157263	0.523481	-0.101558	0.057303	-0.260419	0.210212
Glycine (Gly)	-0.143535	-0.0420148	-0.245054	0.00558652	-0.214748	-0.03091	-0.398586	0.0220499
Isoleucine (Ile)	0.131764	0.234361	0.0291667	0.0118309	0.882584	1.07323	0.691934	1.15e-19
Leucine (Leu)	0.0872557	0.194968	-0.0204571	0.112349	0.69392	0.870328	0.517512	1.26e-14
Valine (Val)	0.0796612	0.185917	-0.026595	0.141724	0.444064	0.619328	0.2688	6.84e-07
Phenylalanine (Phe)	0.0176834	0.138639	-0.103273	0.774464	0.493524	0.689161	0.297887	7.64e-07
Tyrosine (Tyr)	0.0859209	0.205289	-0.0334476	0.158311	0.320959	0.492381	0.149536	0.000242845
Histidine (His)	-0.0253422	0.087079	-0.137763	0.65862	-0.0982382	0.0691476	-0.265624	0.250022
Glycolysis and gluconeogenesis
Glucose (Glc)	0.099455	0.201242	-0.00233249	0.055486	0.419149	0.562532	0.275767	1.01e-08
Lactate (Lac)	0.0411948	0.131862	-0.0494722	0.373189	0.319261	0.464129	0.174392	1.56e-05
Pyruvate (Pyr)	0.163575	0.276236	0.0509151	0.00443086	0.362518	0.515416	0.20962	3.37e-06
Citrate (Cit)	-0.0372667	0.0818139	-0.156347	0.539627	0.120342	0.305554	-0.06487	0.202844
Glycerol (Glol)	0.181133	0.315532	0.0467339	0.00825416	0.45189	0.629626	0.274154	6.25e-07
Ketone bodies
Acetoacetate (AcAce)	0.0168332	0.146484	-0.112817	0.799131	0.0267946	0.214917	-0.161328	0.780122
?-hydroxybutyrate (bOHBut)	0.121708	0.235486	0.00792932	0.0360329	0.113213	0.308612	-0.0821871	0.256131
Miscellaneous
Creatinine (Crea)	-0.238414	-0.147128	-0.329701	3.07e-07	0.11626	0.234962	-0.00244223	0.0549035
Albumin (Alb)	0.1936	0.328608	0.0585929	0.00494517	0.0472865	0.206376	-0.111803	0.560186
Acetate (Ace)	-0.0978738	0.0113138	-0.207061	0.0789388	-0.213069	0.015436	-0.441574	0.067615
Inflammation
Glycoprotein acetyls (Gp)	0.325981	0.428046	0.223916	3.85e-10	0.798063	0.97202	0.624105	2.43e-19
Cholesterol esters in
Serum total (EstC)	0.176634	0.273045	0.0802241	0.000329573	0.124467	0.291239	-0.0423045	0.143526
XXL VLDL (XXL.VLDL.CE)	0.266683	0.372939	0.160426	8.69e-07	0.607469	0.801444	0.413495	8.36e-10
XL VLDL (XL.VLDL.CE)	0.254212	0.362084	0.14634	3.86e-06	0.669329	0.859244	0.479414	4.93e-12
L VLDL (L.VLDL.CE)	0.277136	0.379935	0.174338	1.26e-07	0.698623	0.882503	0.514744	9.58e-14
M VLDL (M.VLDL.CE)	0.274279	0.376658	0.1719	1.51e-07	0.613137	0.788932	0.437343	8.15e-12
S VLDL (S.VLDL.CE)	0.246307	0.344303	0.14831	8.38e-07	0.497119	0.662551	0.331687	3.87e-09
XS VLDL (XS.VLDL.CE)	0.178672	0.282562	0.0747817	0.000749574	0.205752	0.384976	0.0265286	0.024444
IDL (IDL.CE)	0.200696	0.299712	0.101681	7.11e-05	0.214382	0.389044	0.0397202	0.0161422
L LDL (L.LDL.CE)	0.185478	0.281794	0.0891617	0.000160431	0.229227	0.400528	0.0579257	0.00872287
M LDL (M.LDL.CE)	0.168206	0.263218	0.0731951	0.000520676	0.231391	0.404784	0.057997	0.00890873
S LDL (S.LDL.CE)	0.153852	0.248866	0.0588367	0.00150537	0.205728	0.380962	0.0304935	0.02139
XL HDL (XL.HDL.CE)	-0.108123	-0.0147431	-0.201503	0.0232435	-0.459776	-0.291705	-0.627847	8.24e-08
L HDL (L.HDL.CE)	-0.138744	-0.0502261	-0.227262	0.00212582	-0.654584	-0.47989	-0.829277	2.07e-13
M HDL (M.HDL.CE)	0.0773874	0.180255	-0.0254799	0.140351	-0.392816	-0.195495	-0.590137	9.55e-05
S HDL (S.HDL.CE)	0.160334	0.254831	0.0658369	0.000882648	0.153707	0.327567	-0.0201536	0.0831369
Free cholesterol in
Serum total (FreeC)	0.172537	0.267305	0.077769	0.000359228	0.184569	0.346058	0.0230809	0.0250848
XXL VLDL (XXL.VLDL.FC)	0.2839	0.389969	0.177831	1.55e-07	0.651277	0.846779	0.455775	6.61e-11
XL VLDL (XL.VLDL.FC)	0.281452	0.387123	0.17578	1.79e-07	0.683166	0.872424	0.493908	1.5e-12
L VLDL (L.VLDL.FC)	0.305402	0.406831	0.203973	3.6e-09	0.732093	0.911692	0.552495	1.36e-15
M VLDL (M.VLDL.FC)	0.292062	0.391847	0.192277	9.66e-09	0.744822	0.922686	0.566958	2.26e-16
S VLDL (S.VLDL.FC)	0.277684	0.375036	0.180332	2.26e-08	0.680019	0.837586	0.522451	2.7e-17
XS VLDL (XS.VLDL.FC)	0.143431	0.240563	0.0462982	0.00380149	0.262027	0.431239	0.0928141	0.00240524
IDL (IDL.FC)	0.106974	0.204934	0.00901405	0.0323293	0.0407794	0.223929	-0.142371	0.662549
L LDL (L.LDL.FC)	0.131686	0.229287	0.0340845	0.00818298	0.0853667	0.265555	-0.0948221	0.353119
M LDL (M.LDL.FC)	0.18327	0.278126	0.0884141	0.000152587	0.191887	0.362557	0.0212173	0.0275509
S LDL (S.LDL.FC)	0.183037	0.277635	0.0884394	0.00014924	0.179492	0.350936	0.00804814	0.0401725
XL HDL (XL.HDL.FC)	-0.114179	-0.0243015	-0.204056	0.0127776	-0.515116	-0.351612	-0.678619	6.62e-10
L HDL (L.HDL.FC)	-0.154701	-0.0665044	-0.242898	0.000586309	-0.666055	-0.494454	-0.837657	2.8e-14
M HDL (M.HDL.FC)	0.0702181	0.173272	-0.0328358	0.181724	-0.345757	-0.156925	-0.534589	0.000332275
S HDL (S.HDL.FC)	0.199683	0.305622	0.0937429	0.000220511	0.1045	0.264146	-0.0551464	0.199515
Total lipids in
XXL VLDL (XXL.VLDL.L)	0.283518	0.390194	0.176842	1.9e-07	0.63389	0.826969	0.440811	1.24e-10
XL VLDL (XL.VLDL.L)	0.284716	0.390034	0.179399	1.17e-07	0.705558	0.895087	0.516029	2.96e-13
L VLDL (L.VLDL.L)	0.303083	0.403733	0.202433	3.59e-09	0.74473	0.924674	0.564786	4.99e-16
M VLDL (M.VLDL.L)	0.285432	0.38425	0.186615	1.5e-08	0.752957	0.933078	0.572835	2.54e-16
S VLDL (S.VLDL.L)	0.27934	0.376349	0.18233	1.66e-08	0.719957	0.884466	0.555448	9.69e-18
XS VLDL (XS.VLDL.L)	0.206067	0.304001	0.108132	3.72e-05	0.38632	0.547407	0.225232	2.6e-06
IDL (IDL.L)	0.177503	0.27512	0.0798859	0.000365359	0.199385	0.3715	0.0272699	0.0231773
L LDL (L.LDL.L)	0.180915	0.277078	0.084751	0.000226629	0.214098	0.384155	0.0440413	0.0136039
M LDL (M.LDL.L)	0.187028	0.281228	0.0928283	9.97e-05	0.253425	0.421335	0.085515	0.00309485
S LDL (S.LDL.L)	0.189174	0.282915	0.0954337	7.64e-05	0.247479	0.414204	0.080753	0.00362279
XL HDL (XL.HDL.L)	-0.130707	-0.0412843	-0.22013	0.00417234	-0.521381	-0.358432	-0.684331	3.58e-10
L HDL (L.HDL.L)	-0.128038	-0.0373168	-0.218758	0.00567192	-0.642125	-0.463319	-0.820931	1.94e-12
M HDL (M.HDL.L)	0.108802	0.21458	0.00302351	0.0438014	-0.253812	-0.0732392	-0.434385	0.00587077
S HDL (S.HDL.L)	0.240626	0.341449	0.139802	2.9e-06	0.269165	0.41221	0.126121	0.000225985
Total cholesterol to total lipids ratio in
XXL VLDL (XXL.VLDL.Cpct)	0.152064	0.27388	0.0302479	0.0144195	0.442851	0.637967	0.247735	8.65e-06
XL VLDL (XL.VLDL.Cpct)	-0.0555716	0.100165	-0.211308	0.484317	0.226066	0.40049	0.0516412	0.0110775
L VLDL (L.VLDL.Cpct)	0.0350276	0.172412	-0.102357	0.617278	0.228744	0.397373	0.0601145	0.00784497
M VLDL (M.VLDL.Cpct)	0.0581293	0.160555	-0.044296	0.265994	-0.221775	-0.0652726	-0.378277	0.00547941
S VLDL (S.VLDL.Cpct)	0.0477363	0.164899	-0.0694266	0.424547	-0.358168	-0.173282	-0.543053	0.000146505
XS VLDL (XS.VLDL.Cpct)	-0.144121	-0.0342232	-0.254019	0.0101607	-0.601628	-0.423241	-0.780015	3.84e-11
IDL (IDL.Cpct)	0.136293	0.25076	0.0218269	0.0196116	-0.202304	-0.00600612	-0.398602	0.0433904
L LDL (L.LDL.Cpct)	0.118709	0.225102	0.0123164	0.0287531	-0.0228594	0.168617	-0.214336	0.814992
M LDL (M.LDL.Cpct)	0.0770777	0.18305	-0.0288947	0.153997	-0.0187071	0.172609	-0.210024	0.848018
S LDL (S.LDL.Cpct)	0.0381292	0.145883	-0.0696247	0.487969	-0.0615111	0.132576	-0.255598	0.534492
XL HDL (XL.HDL.Cpct)	0.0948238	0.192067	-0.00241926	0.0559785	0.0538768	0.268689	-0.160936	0.623019
L HDL (L.HDL.Cpct)	-0.260038	-0.164463	-0.355613	9.68e-08	-0.63262	-0.495481	-0.769759	1.55e-19
M HDL (M.HDL.Cpct)	-0.111956	-0.0027756	-0.221137	0.0444534	-0.653058	-0.464382	-0.841734	1.17e-11
S HDL (S.HDL.Cpct)	0.0166319	0.11919	-0.0859265	0.750601	-0.0817526	0.121531	-0.285036	0.430567
Triglycerides to total lipids ratio in
XXL VLDL (XXL.VLDL.TGpct)	-0.0733341	0.0857867	-0.232455	0.366372	-0.0677363	0.120249	-0.255721	0.480045
XL VLDL (XL.VLDL.TGpct)	-0.0083834	0.153789	-0.170556	0.919297	0.237559	0.442726	0.0323921	0.0232436
L VLDL (L.VLDL.TGpct)	0.0372225	0.178004	-0.103559	0.60431	0.11428	0.281526	-0.0529657	0.180488
M VLDL (M.VLDL.TGpct)	-0.0342015	0.0683163	-0.136719	0.513193	0.294537	0.449348	0.139727	0.000192269
S VLDL (S.VLDL.TGpct)	0.0374615	0.149041	-0.0741177	0.510515	0.547152	0.742602	0.351702	4.09e-08
XS VLDL (XS.VLDL.TGpct)	0.114099	0.223655	0.00454408	0.0412251	0.650487	0.844951	0.456023	5.52e-11
IDL (IDL.TGpct)	-0.0161114	0.0963136	-0.128536	0.778804	0.423989	0.618847	0.22913	2e-05
L LDL (L.LDL.TGpct)	-0.0380796	0.0775774	-0.153737	0.518726	0.235538	0.416982	0.0540942	0.01095
M LDL (M.LDL.TGpct)	-0.0554253	0.0610012	-0.171852	0.350795	0.121965	0.2889	-0.0449704	0.152152
S LDL (S.LDL.TGpct)	0.124271	0.238533	0.0100096	0.0330347	0.420936	0.60086	0.241011	4.53e-06
XL HDL (XL.HDL.TGpct)	0.1645	0.267607	0.0613923	0.00176619	0.254858	0.487425	0.0222911	0.0317278
L HDL (L.HDL.TGpct)	0.0728204	0.178716	-0.0330748	0.177723	0.24677	0.479408	0.0141325	0.0376146
M HDL (M.HDL.TGpct)	0.170774	0.265093	0.0764552	0.000387115	0.648366	0.815377	0.481354	2.76e-14
S HDL (S.HDL.TGpct)	0.163467	0.26889	0.0580449	0.00237282	0.760691	0.962366	0.559016	1.44e-13
Phospholipids to total lipids ratio in
XXL VLDL (XXL.VLDL.PLpct)	0.198529	0.321577	0.0754813	0.00156547	0.598132	0.814907	0.381358	6.37e-08
XL VLDL (XL.VLDL.PLpct)	0.234125	0.35883	0.10942	0.000233509	0.522479	0.731462	0.313496	9.58e-07
L VLDL (L.VLDL.PLpct)	0.209583	0.309562	0.109605	3.98e-05	0.405266	0.574687	0.235844	2.75e-06
M VLDL (M.VLDL.PLpct)	-0.0993662	0.00910223	-0.207835	0.0725754	-0.563955	-0.364521	-0.763389	2.98e-08
S VLDL (S.VLDL.PLpct)	-0.270308	-0.162456	-0.378159	9e-07	-0.692725	-0.487201	-0.898249	3.95e-11
XS VLDL (XS.VLDL.PLpct)	-0.0366047	0.0704623	-0.143672	0.502804	-0.3988	-0.214455	-0.583145	2.23e-05
IDL (IDL.PLpct)	-0.316096	-0.21029	-0.421902	4.76e-09	-0.571812	-0.398122	-0.745502	1.1e-10
L LDL (L.LDL.PLpct)	-0.150098	-0.0529859	-0.247211	0.00245081	-0.268682	-0.0963217	-0.441042	0.00224859
M LDL (M.LDL.PLpct)	-0.0834133	0.0158501	-0.182677	0.0995574	-0.138343	0.0374466	-0.314132	0.122964
S LDL (S.LDL.PLpct)	-0.0957494	0.00543729	-0.196936	0.063647	-0.214552	-0.0370692	-0.392034	0.0178206
XL HDL (XL.HDL.PLpct)	-0.173259	-0.0649294	-0.28159	0.0017203	-0.50783	-0.300856	-0.714803	1.52e-06
L HDL (L.HDL.PLpct)	0.177764	0.285095	0.0704329	0.00116983	0.289102	0.518995	0.0592094	0.0137106
M HDL (M.HDL.PLpct)	-0.0526334	0.0608909	-0.166158	0.363508	0.327938	0.502287	0.15359	0.000227303
S HDL (S.HDL.PLpct)	-0.0679847	0.0309632	-0.166933	0.178095	-0.179162	0.0128533	-0.371177	0.0674347
Cholesterol esters to total lipids ratio in
XXL VLDL (XXL.VLDL.CEpct)	0.0903414	0.214423	-0.0337404	0.153577	0.261743	0.44657	0.0769161	0.00550989
XL VLDL (XL.VLDL.CEpct)	-0.18864	-0.0231644	-0.354116	0.0254611	0.0850226	0.249358	-0.079313	0.310568
L VLDL (L.VLDL.CEpct)	-0.135958	0.0138396	-0.285755	0.0752587	-0.0512034	0.110102	-0.212508	0.53384
M VLDL (M.VLDL.CEpct)	-0.0561247	0.0466505	-0.1589	0.284475	-0.463349	-0.297802	-0.628896	4.12e-08
S VLDL (S.VLDL.CEpct)	0.0277998	0.148221	-0.0926212	0.650932	-0.382572	-0.193868	-0.571276	7.08e-05
XS VLDL (XS.VLDL.CEpct)	-0.0912679	0.0194453	-0.201981	0.106154	-0.511972	-0.339691	-0.684253	5.73e-09
IDL (IDL.CEpct)	0.274101	0.389715	0.158488	3.37e-06	0.169474	0.367675	-0.028726	0.0937581
L LDL (L.LDL.CEpct)	0.201764	0.30022	0.103308	5.91e-05	0.26664	0.444619	0.0886614	0.00332116
M LDL (M.LDL.CEpct)	0.11928	0.219553	0.0190075	0.0197275	0.135262	0.319025	-0.0485011	0.149115
S LDL (S.LDL.CEpct)	0.0765225	0.179943	-0.0268979	0.147	0.0677617	0.255054	-0.119531	0.478258
XL HDL (XL.HDL.CEpct)	0.091079	0.186547	-0.0043893	0.0615044	0.0847459	0.294865	-0.125373	0.429236
L HDL (L.HDL.CEpct)	-0.233891	-0.140379	-0.327403	9.48e-07	-0.569673	-0.441112	-0.698235	3.79e-18
M HDL (M.HDL.CEpct)	-0.124689	-0.0152393	-0.234139	0.0255582	-0.567184	-0.397253	-0.737115	6.08e-11
S HDL (S.HDL.CEpct)	0.023432	0.126621	-0.0797572	0.656273	-0.0234375	0.179486	-0.226361	0.82091
Free cholesterol to total lipids ratio in
XXL VLDL (XXL.VLDL.FCpct)	0.223153	0.350334	0.0959716	0.000583947	0.608758	0.824189	0.393328	3.05e-08
XL VLDL (XL.VLDL.FCpct)	0.227878	0.368237	0.0875185	0.0014623	0.472042	0.674671	0.269413	4.97e-06
L VLDL (L.VLDL.FCpct)	0.268789	0.379242	0.158336	1.85e-06	0.646742	0.827316	0.466169	2.22e-12
M VLDL (M.VLDL.FCpct)	0.274902	0.379178	0.170625	2.38e-07	0.644356	0.822356	0.466355	1.29e-12
S VLDL (S.VLDL.FCpct)	0.117825	0.224672	0.0109793	0.030667	-0.0514238	0.10043	-0.203278	0.506867
XS VLDL (XS.VLDL.FCpct)	-0.178623	-0.0644571	-0.292788	0.00216547	-0.526676	-0.340324	-0.713028	3.04e-08
IDL (IDL.FCpct)	-0.203253	-0.0940279	-0.312479	0.000265094	-0.689713	-0.498651	-0.880776	1.49e-12
L LDL (L.LDL.FCpct)	-0.343663	-0.240396	-0.44693	6.91e-11	-0.628753	-0.483577	-0.773929	2.09e-17
M LDL (M.LDL.FCpct)	-0.199786	-0.105333	-0.294238	3.39e-05	-0.436162	-0.282233	-0.59009	2.8e-08
S LDL (S.LDL.FCpct)	-0.176248	-0.085793	-0.266703	0.000134041	-0.42504	-0.278807	-0.571272	1.22e-08
XL HDL (XL.HDL.FCpct)	0.0319428	0.142588	-0.0787023	0.571506	-0.340169	-0.133182	-0.547155	0.0012771
L HDL (L.HDL.FCpct)	-0.262162	-0.165128	-0.359197	1.19e-07	-0.710037	-0.558377	-0.861697	4.47e-20
M HDL (M.HDL.FCpct)	-0.00786995	0.0914833	-0.107223	0.876622	-0.542447	-0.343845	-0.741048	8.64e-08
S HDL (S.HDL.FCpct)	-0.0416681	0.0570107	-0.140347	0.407889	-0.3081	-0.131591	-0.484608	0.000623554

## Sheet: Supplemental Dat 4
Supplemental Data 4. Associations of visceral fat with 228 metabolic measures in adolescents and adults after controlling for subcutaneous fat
	Adolescents				Adults
Metabolic measure (abbreviation)	beta	CI95U	CI95L	pval	beta	CI95U	CI95L	pval
Lipoprotein subclass particle concentrations
XXL VLDL (XXL.VLDL.P)	0.227144	0.361502	0.0927862	0.000921383	0.487115	0.671255	0.302975	2.16e-07
XL VLDL (XL.VLDL.P)	0.239214	0.371688	0.106739	0.000401387	0.562693	0.74383	0.381557	1.14e-09
L VLDL (L.VLDL.P)	0.27226	0.398706	0.145813	2.44e-05	0.602374	0.774539	0.430209	7e-12
M VLDL (M.VLDL.P)	0.256624	0.38057	0.132677	4.95e-05	0.61913	0.793552	0.444708	3.47e-12
S VLDL (S.VLDL.P)	0.260521	0.382545	0.138497	2.86e-05	0.60863	0.769526	0.447733	1.23e-13
XS VLDL (XS.VLDL.P)	0.186943	0.309703	0.0641835	0.00283849	0.353431	0.503267	0.203596	3.78e-06
IDL (IDL.P)	0.129805	0.252122	0.0074871	0.0375316	0.164451	0.325446	0.00345553	0.0452813
L LDL (L.LDL.P)	0.133688	0.254085	0.013292	0.0295292	0.176205	0.335193	0.0172173	0.0298394
M LDL (M.LDL.P)	0.146619	0.264643	0.0285951	0.0148988	0.211184	0.367748	0.054619	0.00820017
S LDL (S.LDL.P)	0.156626	0.273997	0.039254	0.00891077	0.210126	0.365311	0.05494	0.00795801
XL HDL (XL.HDL.P)	-0.10622	0.005992	-0.218432	0.0635529	-0.468412	-0.312546	-0.624277	3.86e-09
L HDL (L.HDL.P)	-0.117588	-0.0036011	-0.231575	0.0431884	-0.553144	-0.380611	-0.725676	3.31e-10
M HDL (M.HDL.P)	0.0587047	0.191803	-0.0743934	0.387331	-0.217797	-0.0491242	-0.386469	0.0113808
S HDL (S.HDL.P)	0.192365	0.318885	0.065845	0.00288255	0.232386	0.368353	0.0964183	0.000808609
Cholesterol in
Serum total (Serum.C)	0.127769	0.247929	0.00760978	0.037152	0.0909208	0.247548	-0.0657061	0.255227
Remnants (Remnant.C)	0.203438	0.327178	0.0796977	0.00127154	0.383116	0.538041	0.228192	1.25e-06
VLDL total (VLDL.C)	0.235682	0.361589	0.109775	0.000243698	0.501735	0.658019	0.345452	3.13e-10
XXL VLDL (XXL.VLDL.C)	0.23332	0.36636	0.10028	0.000587552	0.499719	0.68527	0.314168	1.3e-07
XL VLDL (XL.VLDL.C)	0.225335	0.359637	0.0910336	0.00100729	0.544569	0.725896	0.363242	3.95e-09
L VLDL (L.VLDL.C)	0.262072	0.390624	0.13352	6.45e-05	0.585553	0.759248	0.411858	3.91e-11
M VLDL (M.VLDL.C)	0.240614	0.368269	0.112959	0.000220505	0.554204	0.722504	0.385904	1.09e-10
S VLDL (S.VLDL.C)	0.225239	0.347386	0.103091	0.000301332	0.474666	0.627646	0.321685	1.19e-09
XS VLDL (XS.VLDL.C)	0.124282	0.251411	-0.00284753	0.055357	0.186852	0.351125	0.0225791	0.0257901
IDL (IDL.C)	0.109261	0.232769	-0.0142465	0.0829387	0.108865	0.275432	-0.0577015	0.200194
LDL total (LDL.C)	0.120288	0.240175	0.000402064	0.0492366	0.159658	0.323324	-0.00400909	0.0558821
L LDL (L.LDL.C)	0.116248	0.237404	-0.0049088	0.0600327	0.149673	0.313623	-0.0142768	0.0735681
M LDL (M.LDL.C)	0.12524	0.24434	0.00614083	0.0393011	0.180808	0.343509	0.0181064	0.0294001
S LDL (S.LDL.C)	0.121639	0.240432	0.00284701	0.0447564	0.156498	0.320082	-0.00708577	0.0607836
HDL total (HDL.C)	-0.0733262	0.0455648	-0.192217	0.226736	-0.517172	-0.342687	-0.691656	6.27e-09
HDL2 (HDL2.C)	-0.0863329	0.0314919	-0.204158	0.150971	-0.536638	-0.361389	-0.711886	1.95e-09
HDL3 (HDL3.C)	0.090625	0.21694	-0.0356899	0.15967	-0.178903	-0.0148133	-0.342992	0.032606
XL HDL (XL.HDL.C)	-0.0765876	0.0387655	-0.191941	0.193156	-0.43548	-0.276836	-0.594125	7.44e-08
L HDL (L.HDL.C)	-0.131137	-0.0205032	-0.241771	0.0201688	-0.566311	-0.398689	-0.733933	3.55e-11
M HDL (M.HDL.C)	0.019268	0.148017	-0.109481	0.769277	-0.346126	-0.160499	-0.531753	0.000257575
S HDL (S.HDL.C)	0.138998	0.258548	0.0194486	0.022678	0.114715	0.273015	-0.0435856	0.155515
Triglycerides in
Serum total (Serum.TG)	0.273189	0.400543	0.145835	2.62e-05	0.608629	0.771978	0.44528	2.82e-13
VLDL total (VLDL.TG)	0.2663	0.390611	0.141989	2.69e-05	0.640763	0.812827	0.4687	2.9e-13
XXL VLDL (XXL.VLDL.TG)	0.225598	0.360445	0.0907508	0.00104176	0.48113	0.665641	0.29662	3.21e-07
XL VLDL (XL.VLDL.TG)	0.239474	0.3718	0.107147	0.000389668	0.567776	0.749431	0.386121	9.01e-10
L VLDL (L.VLDL.TG)	0.27399	0.400181	0.147798	2.09e-05	0.605561	0.778127	0.432995	6.08e-12
M VLDL (M.VLDL.TG)	0.260886	0.383376	0.138396	2.99e-05	0.637747	0.816074	0.45942	2.39e-12
S VLDL (S.VLDL.TG)	0.262799	0.384634	0.140964	2.36e-05	0.662483	0.836113	0.488854	7.53e-14
XS VLDL (XS.VLDL.TG)	0.266635	0.388783	0.144486	1.88e-05	0.59645	0.756424	0.436476	2.72e-13
IDL (IDL.TG)	0.2064	0.329237	0.083564	0.000990178	0.385703	0.532174	0.239232	2.45e-07
LDL total (LDL.TG)	0.19778	0.320374	0.0751857	0.00156696	0.315408	0.449709	0.181108	4.16e-06
L LDL (L.LDL.TG)	0.167356	0.290253	0.0444591	0.00760779	0.269608	0.4095	0.129716	0.000158507
M HDL (M.LDL.TG)	0.167155	0.287638	0.046671	0.00654435	0.256585	0.394137	0.119032	0.000256147
S LDL (S.LDL.TG)	0.242979	0.363518	0.122441	7.79e-05	0.4014	0.544219	0.258581	3.62e-08
HDL total (HDL.TG)	0.163538	0.30062	0.0264559	0.0193756	0.375451	0.540621	0.210281	8.38e-06
XL HDL (XL.HDL.TG)	0.0628768	0.19164	-0.065886	0.338527	-0.0570865	0.147149	-0.261322	0.583804
L HDL (L.HDL.TG)	-0.0585065	0.0624634	-0.179476	0.343167	-0.288428	-0.114052	-0.462803	0.00118739
M HDL (M.HDL.TG)	0.158997	0.281122	0.0368713	0.0107198	0.414995	0.561493	0.268497	2.82e-08
S HDL (S.HDL.TG)	0.246843	0.377061	0.116625	0.000202932	0.635224	0.807563	0.462885	5.04e-13
Phospholipids in
XXL VLDL (XXL.VLDL.PL)	0.235107	0.368003	0.102211	0.000525542	0.4979	0.681619	0.314182	1.09e-07
XL VLDL (XL.VLDL.PL)	0.24397	0.375472	0.112468	0.00027664	0.55544	0.735177	0.375703	1.39e-09
L VLDL (L.VLDL.PL)	0.277672	0.403807	0.151537	1.6e-05	0.601705	0.77235	0.43106	4.81e-12
M VLDL (M.VLDL.PL)	0.261519	0.385936	0.137101	3.79e-05	0.611386	0.781495	0.441277	1.86e-12
S VLDL (S.VLDL.PL)	0.260875	0.382769	0.138981	2.73e-05	0.577563	0.729202	0.425924	8.32e-14
XS VLDL (XS.VLDL.PL)	0.140837	0.261469	0.0202053	0.022123	0.239569	0.392057	0.0870803	0.00207539
IDL (IDL.PL)	0.0966835	0.219466	-0.026099	0.122746	0.094014	0.259677	-0.0716487	0.266016
L LDL (L.LDL.PL)	0.127915	0.249578	0.00625295	0.0393319	0.153358	0.313388	-0.00667162	0.0603465
M LDL (M.LDL.PL)	0.177959	0.2975	0.0584185	0.00352533	0.248368	0.400004	0.0967315	0.00132614
S LDL (S.LDL.PL)	0.187842	0.306083	0.0696019	0.00184763	0.21368	0.363605	0.0637558	0.00521501
XL HDL (XL.HDL.PL)	-0.13288	-0.0230039	-0.242756	0.0177734	-0.503225	-0.346871	-0.659578	2.82e-10
L HDL (L.HDL.PL)	-0.109569	0.0063458	-0.225484	0.0639304	-0.548474	-0.371358	-0.72559	1.28e-09
M HDL (M.HDL.PL)	0.0578921	0.191124	-0.0753399	0.394411	-0.222429	-0.0560668	-0.388791	0.00877997
S HDL (S.HDL.PL)	0.147959	0.278193	0.0177243	0.0259669	0.118338	0.269907	-0.0332314	0.125956
Total cholines (TotCho)	0.12766	0.249578	0.00574251	0.0401423	0.0429611	0.180311	-0.0943885	0.539843
Phosphatidylcholine (PC)	0.13522	0.257865	0.012575	0.0307014	0.0503409	0.187032	-0.0863504	0.470406
Sphingomyelins (SM)	0.0896757	0.212376	-0.0330244	0.152017	-0.0147364	0.139649	-0.169122	0.851596
Phosphoglycerides (TotPG)	0.1435	0.266451	0.0205485	0.022165	0.0826916	0.216091	-0.050708	0.224389
Triglycerides to phosphoglycerides ratio (TG.PG)	0.259727	0.391914	0.127539	0.000117633	0.632637	0.800698	0.464576	1.61e-13
Average particle diameter of
VLDL (VLDL.D)	0.220404	0.347764	0.0930447	0.000694226	0.536665	0.706197	0.367134	5.49e-10
LDL (LDL.D)	-0.175516	-0.0547635	-0.296268	0.00438783	-0.238341	-0.0739898	-0.402691	0.00447853
HDL (HDL.D)	-0.150802	-0.0426418	-0.258962	0.00628226	-0.546332	-0.395313	-0.69735	1.34e-12
Apolipoproteins
Apolipoprotein B (ApoB)	0.212533	0.332455	0.0926114	0.000513566	0.392821	0.551145	0.234498	1.16e-06
Apolipoprotein A-I (ApoA1)	0.020155	0.147957	-0.107647	0.757249	-0.274508	-0.117319	-0.431696	0.000619787
ApoB to ApoA1 ratio (ApoB.ApoA1)	0.195757	0.315735	0.0757793	0.00138432	0.542199	0.718276	0.366123	1.59e-09
Fatty acids
Total fatty acids (TotFA)	0.24434	0.372067	0.116613	0.000177269	0.375353	0.516053	0.234653	1.71e-07
Saturated fatty acids (SFA)	0.232438	0.364191	0.100685	0.000544697	0.355288	0.499671	0.210906	1.41e-06
Monounsaturated fatty acids (MUFA)	0.264775	0.394498	0.135052	6.32e-05	0.446357	0.583037	0.309677	1.55e-10
Polyunsaturated fatty acids (PUFA)	0.199024	0.324004	0.0740444	0.00180148	0.259388	0.407527	0.11125	0.000599436
Omega-6 fatty acids (FAw6)	0.187968	0.314334	0.0616013	0.00355223	0.243187	0.394432	0.0919408	0.00162486
Linoleic acid (LA)	0.164736	0.29138	0.0380924	0.0107881	0.248873	0.409464	0.0882816	0.00238618
Omega-3 fatty acids (FAw3)	0.247373	0.366896	0.127851	4.98e-05	0.281635	0.417158	0.146112	4.64e-05
Docosahexaenoic acid (DHA)	0.231293	0.350997	0.111589	0.00015244	0.202834	0.338571	0.0670971	0.00340263
Fatty acid ratios
SFA to total FA ratio (SFA.FA)	-0.0536503	0.088968	-0.196269	0.460939	-0.0231143	0.15597	-0.202198	0.80029
MUFA to total FA ratio (MUFA.FA)	0.227067	0.360722	0.0934123	0.000869086	0.491692	0.647495	0.335889	6.2e-10
PUFA to total FA ratio (PUFA.FA)	-0.139196	0.00291267	-0.281304	0.0548841	-0.450361	-0.279583	-0.62114	2.36e-07
FAw6 to total FA ratio (FAw6.FA)	-0.184384	-0.0463074	-0.322461	0.00886321	-0.438204	-0.287088	-0.58932	1.32e-08
LA to total FA ratio (LA.FA)	-0.182349	-0.0532825	-0.311416	0.00562127	-0.323362	-0.175487	-0.471237	1.82e-05
FAw3 to FA ratio (FAw3.FA)	0.16954	0.285267	0.0538122	0.0040875	0.0701098	0.216729	-0.0765098	0.348653
DHA to total FA ratio (DHA.FA)	0.157103	0.278754	0.0354525	0.0113689	-0.0183968	0.127088	-0.163882	0.804257
Degree of unsaturation (UnSat)	-0.0537684	0.0759688	-0.183506	0.416626	-0.422944	-0.224945	-0.620943	2.83e-05
Amino acids
Alanine (Ala)	0.0603901	0.209876	-0.0890959	0.428479	0.366083	0.546403	0.185763	6.92e-05
Glutamine (Gln)	-0.0350292	0.113107	-0.183165	0.643031	-0.0515926	0.100117	-0.203303	0.505071
Glycine (Gly)	-0.229813	-0.103406	-0.35622	0.00036624	-0.13514	0.040081	-0.31036	0.130628
Isoleucine (Ile)	0.155288	0.283423	0.0271522	0.0175354	0.777467	0.960494	0.594441	8.39e-17
Leucine (Leu)	0.162873	0.297123	0.0286218	0.0174152	0.594543	0.76392	0.425165	5.99e-12
Valine (Val)	0.0830832	0.215786	-0.0496192	0.219782	0.402919	0.569706	0.236133	2.19e-06
Phenylalanine (Phe)	-0.0387247	0.11227	-0.189719	0.615203	0.450957	0.637701	0.264212	2.21e-06
Tyrosine (Tyr)	-0.0340305	0.115138	-0.183199	0.654778	0.230064	0.392267	0.0678604	0.00543676
Histidine (His)	-0.0464075	0.0939286	-0.186744	0.516896	-0.145136	0.0135174	-0.303789	0.0729773
Glycolysis and gluconeogenesis
Glucose (Glc)	-0.0940177	0.0331656	-0.221201	0.147376	0.313401	0.451444	0.175358	8.6e-06
Lactate (Lac)	-0.0631238	0.0500457	-0.176293	0.274293	0.282919	0.420827	0.14501	5.8e-05
Pyruvate (Pyr)	-0.00838715	0.132871	-0.149645	0.907357	0.266081	0.413078	0.119084	0.000388518
Citrate (Cit)	-0.157441	-0.00908704	-0.305795	0.037524	0.123319	0.300058	-0.0534203	0.171451
Glycerol (Glol)	0.0319352	0.200338	-0.136468	0.710132	0.303194	0.471033	0.135355	0.000399225
Ketone bodies
Acetoacetate (AcAce)	0.000435501	0.162304	-0.161433	0.995793	0.0089198	0.185942	-0.168102	0.92133
?-hydroxybutyrate (bOHBut)	0.0731505	0.215454	-0.0691526	0.313688	0.119674	0.305043	-0.0656957	0.205748
Miscellaneous
Creatinine (Crea)	0.050159	0.165665	-0.0653473	0.394702	0.105718	0.218978	-0.00754277	0.0673342
Albumin (Alb)	0.0719582	0.241156	-0.0972397	0.404533	0.0886364	0.240849	-0.063576	0.253734
Acetate (Ace)	-0.0878336	0.0485909	-0.224258	0.206993	-0.287517	-0.0720062	-0.503028	0.00892733
Inflammation
Glycoprotein acetyls (Gp)	0.257689	0.386701	0.128678	9.05e-05	0.659503	0.8276	0.491405	1.48e-14
Cholesterol esters in
Serum total (EstC)	0.121623	0.242562	0.000682977	0.0487202	0.0746349	0.232983	-0.0837131	0.355591
XXL VLDL (XXL.VLDL.CE)	0.220887	0.354501	0.0872741	0.00119453	0.482261	0.667665	0.296858	3.43e-07
XL VLDL (XL.VLDL.CE)	0.215995	0.351489	0.0804998	0.0017816	0.539839	0.721288	0.358391	5.5e-09
L VLDL (L.VLDL.CE)	0.246006	0.375288	0.116723	0.000191845	0.572196	0.748124	0.396267	1.83e-10
M VLDL (M.VLDL.CE)	0.209739	0.338726	0.0807518	0.00143761	0.498784	0.667563	0.330005	6.95e-09
S VLDL (S.VLDL.CE)	0.190848	0.314164	0.0675327	0.00241879	0.405903	0.563352	0.248453	4.35e-07
XS VLDL (XS.VLDL.CE)	0.112707	0.242994	-0.0175804	0.0899814	0.153127	0.321623	-0.0153696	0.0748825
IDL (IDL.CE)	0.129561	0.253939	0.00518383	0.0411861	0.146767	0.312849	-0.0193148	0.0832689
L LDL (L.LDL.CE)	0.126711	0.247597	0.00582524	0.039936	0.177812	0.339664	0.0159597	0.0313006
M LDL (M.LDL.CE)	0.123776	0.24289	0.00466209	0.0416825	0.18804	0.351121	0.0249583	0.0238261
S LDL (S.LDL.CE)	0.111819	0.230862	-0.00722432	0.0656186	0.161334	0.326102	-0.00343391	0.0549696
XL HDL (XL.HDL.CE)	-0.0668076	0.0500151	-0.18363	0.262352	-0.424047	-0.26396	-0.584134	2.08e-07
L HDL (L.HDL.CE)	-0.128391	-0.0176288	-0.239152	0.0230919	-0.565416	-0.397251	-0.733581	4.4e-11
M HDL (M.HDL.CE)	0.0186142	0.147183	-0.109955	0.776592	-0.352111	-0.164939	-0.539284	0.00022681
S HDL (S.HDL.CE)	0.113616	0.232063	-0.00483163	0.0601061	0.112653	0.27737	-0.0520636	0.180096
Free cholesterol in
Serum total (FreeC)	0.134101	0.252907	0.0152951	0.0269466	0.127407	0.280509	-0.0256947	0.102885
XXL VLDL (XXL.VLDL.FC)	0.241268	0.374732	0.107805	0.000395409	0.510219	0.696831	0.323607	8.38e-08
XL VLDL (XL.VLDL.FC)	0.238785	0.37174	0.105829	0.000431475	0.544372	0.725308	0.363435	3.71e-09
L VLDL (L.VLDL.FC)	0.279657	0.40737	0.151943	1.77e-05	0.588116	0.759854	0.416379	1.92e-11
M VLDL (M.VLDL.FC)	0.265567	0.391168	0.139966	3.41e-05	0.6076	0.778744	0.436456	3.44e-12
S VLDL (S.VLDL.FC)	0.265802	0.388175	0.143428	2.07e-05	0.567277	0.719447	0.415107	2.74e-13
XS VLDL (XS.VLDL.FC)	0.139806	0.261283	0.0183285	0.0240905	0.231441	0.388664	0.0742176	0.00391202
IDL (IDL.FC)	0.0605104	0.183046	-0.0620257	0.333113	0.0150338	0.186878	-0.156811	0.863856
L LDL (L.LDL.FC)	0.0802415	0.202439	-0.0419558	0.198087	0.0501553	0.219649	-0.119339	0.561931
M LDL (M.LDL.FC)	0.137599	0.256601	0.0185982	0.0234343	0.147297	0.307511	-0.0129169	0.0715538
S LDL (S.LDL.FC)	0.15411	0.272705	0.0355148	0.0108684	0.134891	0.295611	-0.025829	0.0999736
XL HDL (XL.HDL.FC)	-0.0957728	0.0166388	-0.208184	0.0949476	-0.460225	-0.303984	-0.616465	7.77e-09
L HDL (L.HDL.FC)	-0.139449	-0.0290069	-0.249891	0.0133334	-0.567139	-0.401561	-0.732717	1.9e-11
M HDL (M.HDL.FC)	0.0308771	0.159643	-0.0978886	0.638366	-0.323107	-0.143405	-0.502808	0.000425001
S HDL (S.HDL.FC)	0.163809	0.296616	0.0310007	0.0156288	0.0853673	0.236578	-0.0658431	0.268503
Total lipids in
XXL VLDL (XXL.VLDL.L)	0.228858	0.363158	0.0945592	0.000837902	0.489197	0.673356	0.305037	1.93e-07
XL VLDL (XL.VLDL.L)	0.239604	0.372159	0.107048	0.000395949	0.561206	0.742216	0.380196	1.23e-09
L VLDL (L.VLDL.L)	0.273417	0.400187	0.146648	2.37e-05	0.601253	0.773338	0.429167	7.49e-12
M VLDL (M.VLDL.L)	0.256202	0.380588	0.131817	5.41e-05	0.613414	0.786741	0.440088	4.02e-12
S VLDL (S.VLDL.L)	0.259244	0.381275	0.137213	3.13e-05	0.596748	0.75571	0.437787	1.87e-13
XS VLDL (XS.VLDL.L)	0.174746	0.29761	0.0518825	0.00530981	0.318273	0.470204	0.166342	4.03e-05
IDL (IDL.L)	0.120006	0.24246	-0.0024474	0.054758	0.144891	0.30759	-0.0178086	0.0809098
L LDL (L.LDL.L)	0.126411	0.247064	0.00575727	0.0400252	0.163556	0.32394	0.00317167	0.0456383
M LDL (M.LDL.L)	0.141668	0.259872	0.023464	0.0188226	0.203683	0.361306	0.0460601	0.0113188
S LDL (S.LDL.L)	0.150718	0.268327	0.0331083	0.0120146	0.196796	0.353169	0.0404226	0.0136396
XL HDL (XL.HDL.L)	-0.105396	0.00652937	-0.217322	0.0649465	-0.467888	-0.31228	-0.623497	3.79e-09
L HDL (L.HDL.L)	-0.120324	-0.00686228	-0.233785	0.0376629	-0.556732	-0.384827	-0.728636	2.19e-10
M HDL (M.HDL.L)	0.0509364	0.183242	-0.081369	0.450508	-0.244916	-0.0735752	-0.416257	0.00508519
S HDL (S.HDL.L)	0.188135	0.3149	0.0613703	0.00362777	0.208202	0.345478	0.0709254	0.00295287
Total cholesterol to total lipids ratio in
XXL VLDL (XXL.VLDL.Cpct)	0.229408	0.373909	0.0849072	0.00186065	0.367986	0.544145	0.191827	4.24e-05
XL VLDL (XL.VLDL.Cpct)	0.0558268	0.262496	-0.150842	0.596501	0.214848	0.392843	0.0368535	0.0179926
L VLDL (L.VLDL.Cpct)	0.0712973	0.247553	-0.104958	0.427878	0.203711	0.36971	0.0377116	0.0161624
M VLDL (M.VLDL.Cpct)	-0.0154412	0.11769	-0.148572	0.82017	-0.177244	-0.0217319	-0.332756	0.0254925
S VLDL (S.VLDL.Cpct)	-0.0268568	0.116067	-0.16978	0.712651	-0.292341	-0.120636	-0.464045	0.000846898
XS VLDL (XS.VLDL.Cpct)	-0.21279	-0.0757805	-0.3498	0.00233435	-0.509469	-0.338926	-0.680012	4.77e-09
IDL (IDL.Cpct)	0.0077054	0.151026	-0.135615	0.916079	-0.226154	-0.0398315	-0.412477	0.0173616
L LDL (L.LDL.Cpct)	0.0388585	0.172001	-0.094284	0.567303	-0.0388219	0.142482	-0.220126	0.674721
M LDL (M.LDL.Cpct)	0.0375454	0.169969	-0.0948782	0.578417	-0.0201643	0.160632	-0.200961	0.826965
S LDL (S.LDL.Cpct)	0.00490917	0.152543	-0.142724	0.948036	-0.0656253	0.135954	-0.267205	0.523423
XL HDL (XL.HDL.Cpct)	0.156444	0.277841	0.0350462	0.011544	-0.0468986	0.157782	-0.25158	0.653369
L HDL (L.HDL.Cpct)	-0.208248	-0.088737	-0.327759	0.00063726	-0.53398	-0.401527	-0.666433	2.75e-15
M HDL (M.HDL.Cpct)	-0.148177	-0.0119057	-0.284447	0.0330725	-0.542752	-0.360772	-0.724731	5.05e-09
S HDL (S.HDL.Cpct)	0.00309475	0.131141	-0.124952	0.962218	-0.0786027	0.114457	-0.271663	0.424881
Triglycerides to total lipids ratio in
XXL VLDL (XXL.VLDL.TGpct)	-0.0136862	0.175579	-0.202951	0.887294	-0.0843323	0.0852189	-0.253883	0.329631
XL VLDL (XL.VLDL.TGpct)	0.0571113	0.272259	-0.158036	0.602871	0.141376	0.351351	-0.0685988	0.186954
L VLDL (L.VLDL.TGpct)	0.0870047	0.267593	-0.0935834	0.345026	0.0902069	0.254763	-0.0743491	0.282634
M VLDL (M.VLDL.TGpct)	0.043156	0.176324	-0.0900122	0.525319	0.218956	0.373175	0.0647369	0.00539082
S VLDL (S.VLDL.TGpct)	0.087833	0.223823	-0.0481575	0.205551	0.440519	0.622512	0.258525	2.09e-06
XS VLDL (XS.VLDL.TGpct)	0.189255	0.325797	0.0527132	0.00659512	0.54599	0.731947	0.360032	8.68e-09
IDL (IDL.TGpct)	0.107141	0.247336	-0.033055	0.134173	0.373851	0.560727	0.186974	8.82e-05
L LDL (L.LDL.TGpct)	0.0573585	0.201737	-0.0870196	0.436184	0.205159	0.378632	0.0316856	0.0204515
M LDL (M.LDL.TGpct)	0.0351517	0.180555	-0.110252	0.635624	0.128752	0.286126	-0.0286219	0.108824
S LDL (S.LDL.TGpct)	0.17279	0.329288	0.0162913	0.0304649	0.409199	0.596889	0.22151	1.93e-05
XL HDL (XL.HDL.TGpct)	0.117423	0.246785	-0.0119389	0.0752271	0.140264	0.361365	-0.0808367	0.213728
L HDL (L.HDL.TGpct)	0.0153125	0.146691	-0.116066	0.819305	0.112773	0.333794	-0.108249	0.31729
M HDL (M.HDL.TGpct)	0.140543	0.258743	0.0223423	0.019783	0.532077	0.693588	0.370566	1.07e-10
S HDL (S.HDL.TGpct)	0.194396	0.326071	0.0627199	0.00380931	0.627552	0.821941	0.433162	2.49e-10
Phospholipids to total lipids ratio in
XXL VLDL (XXL.VLDL.PLpct)	0.283634	0.429526	0.137742	0.000138719	0.451006	0.64718	0.254831	6.61e-06
XL VLDL (XL.VLDL.PLpct)	0.302073	0.467616	0.13653	0.000348313	0.468475	0.682168	0.254781	1.73e-05
L VLDL (L.VLDL.PLpct)	0.227392	0.356037	0.0987474	0.000531366	0.347902	0.515193	0.180611	4.58e-05
M VLDL (M.VLDL.PLpct)	-0.0910268	0.0499914	-0.232045	0.205818	-0.448248	-0.249005	-0.647491	1.04e-05
S VLDL (S.VLDL.PLpct)	-0.198406	-0.0657991	-0.331013	0.00336255	-0.554662	-0.361504	-0.74782	1.82e-08
XS VLDL (XS.VLDL.PLpct)	-0.0802026	0.0533992	-0.213804	0.23936	-0.332756	-0.158033	-0.507479	0.000189438
IDL (IDL.PLpct)	-0.283468	-0.150208	-0.416728	3.06e-05	-0.464385	-0.300278	-0.628492	2.92e-08
L LDL (L.LDL.PLpct)	-0.141642	-0.0201467	-0.263137	0.0223145	-0.246088	-0.085231	-0.406945	0.00271347
M LDL (M.LDL.PLpct)	-0.0835096	0.0404805	-0.2075	0.186811	-0.116646	0.0492296	-0.282522	0.168119
S LDL (S.LDL.PLpct)	-0.0888433	0.049895	-0.227582	0.209444	-0.191682	-0.00759417	-0.37577	0.0412689
XL HDL (XL.HDL.PLpct)	-0.223354	-0.0879634	-0.358744	0.00122345	-0.433538	-0.236737	-0.63034	1.58e-05
L HDL (L.HDL.PLpct)	0.103268	0.236888	-0.0303514	0.129833	0.180501	0.398407	-0.0374046	0.104477
M HDL (M.HDL.PLpct)	0.0605359	0.202275	-0.0812036	0.402544	0.254843	0.421707	0.0879795	0.00275923
S HDL (S.HDL.PLpct)	-0.0603894	0.0632018	-0.183981	0.338223	-0.140034	0.0415553	-0.321623	0.130676
Cholesterol esters to total lipids ratio in
XXL VLDL (XXL.VLDL.CEpct)	0.168345	0.315595	0.0210945	0.0250429	0.221481	0.388011	0.0549499	0.00914219
XL VLDL (XL.VLDL.CEpct)	-0.0470304	0.173185	-0.267246	0.675522	0.072972	0.240696	-0.0947516	0.393811
L VLDL (L.VLDL.CEpct)	-0.0807881	0.111706	-0.273282	0.410746	-0.027268	0.131345	-0.185881	0.736156
M VLDL (M.VLDL.CEpct)	-0.153574	-0.0203551	-0.286793	0.0238563	-0.386379	-0.220886	-0.551871	4.74e-06
S VLDL (S.VLDL.CEpct)	-0.0600376	0.0867865	-0.206862	0.422874	-0.317089	-0.141695	-0.492484	0.000395084
XS VLDL (XS.VLDL.CEpct)	-0.208252	-0.0704838	-0.346021	0.00304954	-0.458576	-0.293864	-0.623289	4.85e-08
IDL (IDL.CEpct)	0.130381	0.276135	-0.0153729	0.0795601	0.0824138	0.269	-0.104172	0.386652
L LDL (L.LDL.CEpct)	0.12466	0.248375	0.000945354	0.0482749	0.212755	0.382029	0.0434798	0.0137626
M LDL (M.LDL.CEpct)	0.0759746	0.201429	-0.0494802	0.235251	0.106515	0.279748	-0.0667184	0.228161
S LDL (S.LDL.CEpct)	0.0360501	0.17785	-0.10575	0.618284	0.0516463	0.245931	-0.142639	0.602358
XL HDL (XL.HDL.CEpct)	0.153312	0.272485	0.0341388	0.0116882	-0.0285548	0.171633	-0.228743	0.779808
L HDL (L.HDL.CEpct)	-0.187487	-0.0707149	-0.304259	0.00165022	-0.485835	-0.362223	-0.609446	1.33e-14
M HDL (M.HDL.CEpct)	-0.155514	-0.0188702	-0.292158	0.0257057	-0.469913	-0.306103	-0.633723	1.88e-08
S HDL (S.HDL.CEpct)	0.00287972	0.13172	-0.125961	0.965058	-0.0373291	0.155267	-0.229925	0.704033
Free cholesterol to total lipids ratio in
XXL VLDL (XXL.VLDL.FCpct)	0.310289	0.461089	0.159488	5.51e-05	0.47657	0.6716	0.28154	1.67e-06
XL VLDL (XL.VLDL.FCpct)	0.313441	0.499593	0.127288	0.000966311	0.408054	0.615381	0.200726	0.000114545
L VLDL (L.VLDL.FCpct)	0.311923	0.453991	0.169854	1.68e-05	0.522549	0.701055	0.344044	9.61e-09
M VLDL (M.VLDL.FCpct)	0.299065	0.435092	0.163038	1.64e-05	0.532546	0.711809	0.353283	5.8e-09
S VLDL (S.VLDL.FCpct)	0.167647	0.297833	0.0374616	0.0116043	-0.0152186	0.12641	-0.156847	0.833195
XS VLDL (XS.VLDL.FCpct)	-0.0638208	0.0793655	-0.207007	0.38234	-0.35998	-0.182695	-0.537265	6.9e-05
IDL (IDL.FCpct)	-0.190044	-0.053256	-0.326832	0.00646842	-0.554524	-0.371645	-0.737403	2.8e-09
L LDL (L.LDL.FCpct)	-0.297584	-0.167148	-0.42802	7.76e-06	-0.531123	-0.39271	-0.669536	5.44e-14
M LDL (M.LDL.FCpct)	-0.164304	-0.0457721	-0.282835	0.00659119	-0.364165	-0.218477	-0.509853	9.62e-07
S LDL (S.LDL.FCpct)	-0.14094	-0.0164037	-0.265476	0.0265461	-0.393497	-0.240679	-0.546316	4.49e-07
XL HDL (XL.HDL.FCpct)	0.0241385	0.162484	-0.114207	0.73237	-0.310889	-0.113831	-0.507947	0.00198719
L HDL (L.HDL.FCpct)	-0.20802	-0.0866854	-0.329355	0.000778791	-0.587638	-0.440886	-0.73439	4.22e-15
M HDL (M.HDL.FCpct)	-0.0126729	0.111364	-0.13671	0.841286	-0.468448	-0.278742	-0.658155	1.3e-06
S HDL (S.HDL.FCpct)	0.00420366	0.127444	-0.119037	0.946699	-0.214088	-0.0467126	-0.381464	0.0121772

## Sheet: Supplemental Data 5
Supplemental Data 5. Associations of BMI with 228 metabolic measures in adolescents and adults
	Adolescents				Adults
Metabolic measure (abbreviation)	beta	CI95U	CI95L	pval	beta	CI95U	CI95L	pval
Lipoprotein subclass particle concentrations
XXL VLDL (XXL.VLDL.P)	0.244916	0.317819	0.172014	4.56e-11	0.348171	0.475021	0.221321	7.47e-08
XL VLDL (XL.VLDL.P)	0.243441	0.315355	0.171526	3.25e-11	0.367897	0.49332	0.242473	8.97e-09
L VLDL (L.VLDL.P)	0.259018	0.327468	0.190567	1.2e-13	0.381233	0.501213	0.261253	4.73e-10
M VLDL (M.VLDL.P)	0.262353	0.329267	0.19544	1.53e-14	0.390989	0.5115	0.270478	2.03e-10
S VLDL (S.VLDL.P)	0.255762	0.321716	0.189807	2.95e-14	0.352197	0.463835	0.240558	6.28e-10
XS VLDL (XS.VLDL.P)	0.174364	0.2415	0.107227	3.58e-07	0.146636	0.251348	0.0419234	0.00605718
IDL (IDL.P)	0.0862259	0.15365	0.0188019	0.0121926	-0.00669181	0.104447	-0.117831	0.906058
L LDL (L.LDL.P)	0.0892416	0.155598	0.0228856	0.00839054	-0.00514947	0.10497	-0.115269	0.926974
M LDL (M.LDL.P)	0.0984146	0.16344	0.0333887	0.00301364	0.0215525	0.130846	-0.0877413	0.699126
S LDL (S.LDL.P)	0.0918086	0.156543	0.027074	0.00544124	0.0145089	0.122953	-0.0939351	0.793146
XL HDL (XL.HDL.P)	-0.25804	-0.198252	-0.317828	2.7e-17	-0.473005	-0.371031	-0.57498	9.79e-20
L HDL (L.HDL.P)	-0.300899	-0.240885	-0.360914	8.63e-23	-0.501853	-0.387994	-0.615711	5.68e-18
M HDL (M.HDL.P)	-0.0376532	0.0357793	-0.111086	0.314902	-0.162037	-0.0468516	-0.277222	0.00583022
S HDL (S.HDL.P)	0.171922	0.241195	0.102649	1.15e-06	0.191439	0.283454	0.0994235	4.55e-05
Cholesterol in
Serum total (Serum.C)	0.0380197	0.104432	-0.0283927	0.261846	-0.100054	0.00702901	-0.207137	0.0670542
Remnants (Remnant.C)	0.182809	0.250459	0.115158	1.18e-07	0.146585	0.254599	0.03857	0.007818
VLDL total (VLDL.C)	0.240648	0.308901	0.172395	4.83e-12	0.266503	0.375426	0.15758	1.62e-06
XXL VLDL (XXL.VLDL.C)	0.224805	0.29726	0.152349	1.19e-09	0.305951	0.434258	0.177644	2.96e-06
XL VLDL (XL.VLDL.C)	0.236065	0.309048	0.163081	2.31e-10	0.33063	0.456368	0.204891	2.55e-07
L VLDL (L.VLDL.C)	0.260991	0.330546	0.191436	1.92e-13	0.363111	0.483715	0.242507	3.61e-09
M VLDL (M.VLDL.C)	0.246765	0.315933	0.177598	2.7e-12	0.316579	0.433404	0.199754	1.09e-07
S VLDL (S.VLDL.C)	0.231843	0.298067	0.16562	6.81e-12	0.258123	0.364248	0.151999	1.87e-06
XS VLDL (XS.VLDL.C)	0.140104	0.209816	0.0703932	8.18e-05	0.0486542	0.163253	-0.0659444	0.405338
IDL (IDL.C)	0.0764467	0.144531	0.00836242	0.0277576	-0.0391772	0.0752741	-0.153629	0.502281
LDL total (LDL.C)	0.0831682	0.149243	0.0170936	0.0136248	-0.0116149	0.101774	-0.125004	0.84088
L LDL (L.LDL.C)	0.0825729	0.149343	0.0158026	0.0153578	-0.0185512	0.0948189	-0.131921	0.748425
M LDL (M.LDL.C)	0.0876318	0.15326	0.0220041	0.0088677	0.00242998	0.11552	-0.11066	0.966408
S LDL (S.LDL.C)	0.0759907	0.1415	0.0104815	0.0229926	-0.0173759	0.0962064	-0.130958	0.764302
HDL total (HDL.C)	-0.253704	-0.190093	-0.317314	5.41e-15	-0.455802	-0.339544	-0.57206	1.54e-14
HDL2 (HDL2.C)	-0.256663	-0.193687	-0.319638	1.37e-15	-0.455809	-0.338676	-0.572942	2.4e-14
HDL3 (HDL3.C)	-0.15105	-0.0819507	-0.220149	1.83e-05	-0.328661	-0.219348	-0.437975	3.8e-09
XL HDL (XL.HDL.C)	-0.231827	-0.169874	-0.293781	2.23e-13	-0.444014	-0.339626	-0.548403	7.64e-17
L HDL (L.HDL.C)	-0.310717	-0.252821	-0.368614	7.09e-26	-0.505347	-0.394875	-0.615819	3.08e-19
M HDL (M.HDL.C)	-0.0857383	-0.0149049	-0.156572	0.0176737	-0.248058	-0.121086	-0.375029	0.000128618
S HDL (S.HDL.C)	0.101763	0.16759	0.0359353	0.00244626	0.0825911	0.191176	-0.0259939	0.136021
Triglycerides in
Serum total (Serum.TG)	0.244752	0.313931	0.175573	4.08e-12	0.352002	0.465775	0.238229	1.33e-09
VLDL total (VLDL.TG)	0.263596	0.330742	0.19645	1.42e-14	0.409786	0.52871	0.290863	1.44e-11
XXL VLDL (XXL.VLDL.TG)	0.24754	0.320674	0.174405	3.27e-11	0.356119	0.483164	0.229074	3.93e-08
XL VLDL (XL.VLDL.TG)	0.244367	0.316187	0.172548	2.58e-11	0.377245	0.503166	0.251323	4.31e-09
L VLDL (L.VLDL.TG)	0.256952	0.325299	0.188604	1.73e-13	0.387068	0.507257	0.26688	2.75e-10
M VLDL (M.VLDL.TG)	0.260115	0.326264	0.193967	1.29e-14	0.414148	0.537028	0.291268	3.95e-11
S VLDL (S.VLDL.TG)	0.250128	0.316076	0.18418	1.06e-13	0.396713	0.51694	0.276486	9.98e-11
XS VLDL (XS.VLDL.TG)	0.209647	0.276366	0.142929	7.33e-10	0.304762	0.41642	0.193104	8.82e-08
IDL (IDL.TG)	0.107074	0.1749	0.0392483	0.00197398	0.148303	0.250014	0.0465922	0.00426598
LDL total (LDL.TG)	0.0815543	0.14936	0.0137482	0.0184054	0.0682131	0.161599	-0.025173	0.152247
L LDL (L.LDL.TG)	0.0629874	0.130939	-0.00496442	0.0692519	0.0534806	0.15035	-0.0433885	0.279217
M HDL (M.LDL.TG)	0.0611786	0.127808	-0.00545055	0.071919	0.0526201	0.149446	-0.0442054	0.286809
S LDL (S.LDL.TG)	0.133471	0.199988	0.0669532	8.4e-05	0.164082	0.265269	0.0628955	0.00148174
HDL total (HDL.TG)	0.0946985	0.170317	0.0190797	0.0141084	0.128584	0.243188	0.0139804	0.0278737
XL HDL (XL.HDL.TG)	-0.117549	-0.0468636	-0.188234	0.00111649	-0.244742	-0.106168	-0.383316	0.000536991
L HDL (L.HDL.TG)	-0.247503	-0.18263	-0.312375	7.57e-14	-0.41865	-0.304311	-0.532989	7.16e-13
M HDL (M.HDL.TG)	0.214496	0.280707	0.148285	2.16e-10	0.288185	0.388047	0.188322	1.55e-08
S HDL (S.HDL.TG)	0.2853	0.355336	0.215265	1.41e-15	0.444547	0.561948	0.327146	1.16e-13
Phospholipids in
XXL VLDL (XXL.VLDL.PL)	0.243068	0.315208	0.170929	4e-11	0.336894	0.463904	0.209884	2.01e-07
XL VLDL (XL.VLDL.PL)	0.248571	0.319887	0.177255	8.41e-12	0.354938	0.479524	0.230352	2.35e-08
L VLDL (L.VLDL.PL)	0.263454	0.331687	0.195222	3.8e-14	0.377671	0.496463	0.258879	4.63e-10
M VLDL (M.VLDL.PL)	0.262658	0.329856	0.19546	1.85e-14	0.377476	0.495259	0.259693	3.36e-10
S VLDL (S.VLDL.PL)	0.256735	0.322602	0.190867	2.18e-14	0.33873	0.443813	0.233647	2.65e-10
XS VLDL (XS.VLDL.PL)	0.130659	0.196882	0.0644359	0.000110165	0.0671164	0.173817	-0.0395838	0.21763
IDL (IDL.PL)	0.0698221	0.137511	0.00213284	0.0432052	-0.0456879	0.0689232	-0.160299	0.434621
L LDL (L.LDL.PL)	0.0887128	0.155757	0.0216685	0.00950273	-0.00887588	0.101419	-0.11917	0.874672
M LDL (M.LDL.PL)	0.116179	0.182021	0.0503375	0.000543402	0.0676641	0.17389	-0.0385615	0.21186
S LDL (S.LDL.PL)	0.0901525	0.155479	0.0248258	0.00683453	0.027523	0.13243	-0.0773844	0.607108
XL HDL (XL.HDL.PL)	-0.273585	-0.215355	-0.331815	3.31e-20	-0.490932	-0.388708	-0.593155	4.83e-21
L HDL (L.HDL.PL)	-0.279923	-0.218405	-0.341441	4.73e-19	-0.487079	-0.369615	-0.604542	4.39e-16
M HDL (M.HDL.PL)	-0.0487403	0.0247386	-0.122219	0.19357	-0.166323	-0.0528029	-0.279843	0.00408367
S HDL (S.HDL.PL)	0.131038	0.2026	0.0594763	0.000332049	0.150575	0.254249	0.0469021	0.00441809
Total cholines (TotCho)	0.019039	0.0864526	-0.0483746	0.579897	-0.155316	-0.0626444	-0.247987	0.00102029
Phosphatidylcholine (PC)	0.0146261	0.0824631	-0.0532109	0.672601	-0.140052	-0.0475307	-0.232573	0.00300864
Sphingomyelins (SM)	-0.00920517	0.0585717	-0.076982	0.79009	-0.173198	-0.0686	-0.277797	0.0011729
Phosphoglycerides (TotPG)	0.0278437	0.0958534	-0.040166	0.422308	-0.118541	-0.0277754	-0.209306	0.0104751
Triglycerides to phosphoglycerides ratio (TG.PG)	0.317683	0.388326	0.24704	1.21e-18	0.435437	0.551215	0.319659	1.69e-13
Average particle diameter of
VLDL (VLDL.D)	0.235596	0.304673	0.166519	2.31e-11	0.406408	0.522307	0.290509	6.3e-12
LDL (LDL.D)	-0.0655293	0.00125763	-0.132316	0.0544729	-0.0959296	0.0164773	-0.208336	0.0943941
HDL (HDL.D)	-0.299366	-0.242598	-0.356133	4.85e-25	-0.489601	-0.390549	-0.588652	3.39e-22
Apolipoproteins
Apolipoprotein B (ApoB)	0.172414	0.238089	0.10674	2.67e-07	0.152242	0.26261	0.0418752	0.00685911
Apolipoprotein A-I (ApoA1)	-0.171573	-0.10191	-0.241235	1.38e-06	-0.357976	-0.25414	-0.461811	1.41e-11
ApoB to ApoA1 ratio (ApoB.ApoA1)	0.260701	0.325135	0.196267	2.19e-15	0.359536	0.480454	0.238619	5.62e-09
Fatty acids
Total fatty acids (TotFA)	0.173329	0.243462	0.103197	1.27e-06	0.108835	0.208053	0.00961676	0.0315604
Saturated fatty acids (SFA)	0.161734	0.23416	0.0893081	1.2e-05	0.102313	0.204157	0.000468983	0.0489543
Monounsaturated fatty acids (MUFA)	0.20805	0.278999	0.137101	9.06e-09	0.204993	0.301556	0.108431	3.17e-05
Polyunsaturated fatty acids (PUFA)	0.124234	0.193097	0.0553716	0.000406314	-0.00684169	0.096163	-0.109846	0.896422
Omega-6 fatty acids (FAw6)	0.116966	0.186609	0.0473242	0.000995404	-0.016861	0.0880429	-0.121765	0.752746
Linoleic acid (LA)	0.104954	0.174755	0.0351539	0.00320804	-0.00480926	0.106639	-0.116258	0.932598
Omega-3 fatty acids (FAw3)	0.159738	0.225475	0.094001	1.91e-06	0.0477108	0.142482	-0.0470601	0.323785
Docosahexaenoic acid (DHA)	0.0841332	0.150471	0.0177958	0.0129279	-0.0255972	0.0685082	-0.119703	0.593949
Fatty acid ratios
SFA to total FA ratio (SFA.FA)	-0.0548253	0.0351402	-0.144791	0.232318	-0.0372189	0.103088	-0.177526	0.603122
MUFA to total FA ratio (MUFA.FA)	0.25471	0.337972	0.171448	2.02e-09	0.421721	0.543017	0.300424	9.47e-12
PUFA to total FA ratio (PUFA.FA)	-0.198912	-0.10996	-0.287864	1.17e-05	-0.403456	-0.270978	-0.535934	2.39e-09
FAw6 to total FA ratio (FAw6.FA)	-0.218871	-0.132545	-0.305197	6.72e-07	-0.351944	-0.233806	-0.470082	5.25e-09
LA to total FA ratio (LA.FA)	-0.185747	-0.104831	-0.266664	6.82e-06	-0.258742	-0.143079	-0.374405	1.16e-05
FAw3 to FA ratio (FAw3.FA)	0.108222	0.181252	0.0351929	0.00367876	-0.0255501	0.0888016	-0.139902	0.661441
DHA to total FA ratio (DHA.FA)	-0.00271803	0.0743202	-0.0797563	0.94487	-0.14616	-0.033605	-0.258716	0.0109234
Degree of unsaturation (UnSat)	-0.188179	-0.107166	-0.269192	5.3e-06	-0.396432	-0.242436	-0.550429	4.52e-07
Amino acids
Alanine (Ala)	0.169175	0.250974	0.087377	5.04e-05	0.268915	0.391236	0.146594	1.64e-05
Glutamine (Gln)	-0.179442	-0.0985048	-0.26038	1.39e-05	-0.23104	-0.12975	-0.332331	7.8e-06
Glycine (Gly)	-0.226606	-0.157901	-0.295311	1.02e-10	-0.234239	-0.116046	-0.352432	0.000102617
Isoleucine (Ile)	0.297082	0.365397	0.228766	1.55e-17	0.58152	0.704962	0.458077	2.63e-20
Leucine (Leu)	0.292419	0.364321	0.220517	1.57e-15	0.485058	0.598482	0.371634	5.21e-17
Valine (Val)	0.205345	0.277438	0.133252	2.37e-08	0.4767	0.585536	0.367864	9.11e-18
Phenylalanine (Phe)	0.388728	0.468248	0.309207	9.61e-22	0.447579	0.571604	0.323553	1.52e-12
Tyrosine (Tyr)	0.256224	0.33689	0.175558	4.8e-10	0.380298	0.488052	0.272545	4.6e-12
Histidine (His)	0.0365151	0.113934	-0.0409036	0.355261	-0.11331	-0.00496837	-0.221651	0.0403796
Glycolysis and gluconeogenesis
Glucose (Glc)	0.00583278	0.0760895	-0.0644239	0.87074	0.337028	0.428465	0.24559	5.04e-13
Lactate (Lac)	0.0699908	0.132316	0.00766575	0.0277337	0.209618	0.303611	0.115625	1.24e-05
Pyruvate (Pyr)	0.221865	0.298504	0.145226	1.4e-08	0.374677	0.470609	0.278745	1.93e-14
Citrate (Cit)	-0.37536	-0.296913	-0.453808	6.71e-21	0.0337106	0.154087	-0.0866662	0.583093
Glycerol (Glol)	0.153154	0.245566	0.060743	0.00116109	0.427276	0.539416	0.315137	8.15e-14
Ketone bodies
Acetoacetate (AcAce)	0.015339	0.104652	-0.0739739	0.736409	-0.0547298	0.0672954	-0.176755	0.379364
?-hydroxybutyrate (bOHBut)	-0.0405946	0.0379269	-0.119116	0.310928	0.0654493	0.192315	-0.0614167	0.311953
Miscellaneous
Creatinine (Crea)	0.21807	0.280281	0.155858	6.41e-12	0.077362	0.154396	0.000327576	0.0490337
Albumin (Alb)	-0.216913	-0.124555	-0.30927	4.16e-06	-0.202567	-0.100791	-0.304344	9.58e-05
Acetate (Ace)	0.0158867	0.0912221	-0.0594487	0.679375	-0.112375	0.0361125	-0.260863	0.137996
Inflammation
Glycoprotein acetyls (Gp)	0.380234	0.447742	0.312727	2.47e-28	0.43175	0.547391	0.316108	2.53e-13
Cholesterol esters in
Serum total (EstC)	0.0405878	0.107409	-0.0262337	0.233852	-0.104511	0.00358458	-0.212607	0.0580965
XXL VLDL (XXL.VLDL.CE)	0.218933	0.291734	0.146133	3.76e-09	0.279684	0.407904	0.151464	1.91e-05
XL VLDL (XL.VLDL.CE)	0.230635	0.304322	0.156948	8.54e-10	0.32282	0.448674	0.196966	4.97e-07
L VLDL (L.VLDL.CE)	0.2611	0.330992	0.191209	2.44e-13	0.357135	0.478953	0.235317	9.14e-09
M VLDL (M.VLDL.CE)	0.236683	0.306618	0.166749	3.28e-11	0.27642	0.393228	0.159613	3.52e-06
S VLDL (S.VLDL.CE)	0.222642	0.289516	0.155767	6.79e-11	0.2267	0.335932	0.117468	4.75e-05
XS VLDL (XS.VLDL.CE)	0.156663	0.227962	0.0853637	1.66e-05	0.0613121	0.178104	-0.0554798	0.303517
IDL (IDL.CE)	0.0969604	0.165463	0.0284579	0.00553392	-0.00557571	0.108443	-0.119594	0.923643
L LDL (L.LDL.CE)	0.0960069	0.162578	0.0294362	0.00470425	0.00228783	0.114233	-0.109657	0.968048
M LDL (M.LDL.CE)	0.0932311	0.158832	0.0276304	0.00534481	0.00842255	0.121728	-0.104883	0.884164
S LDL (S.LDL.CE)	0.0818518	0.147449	0.016255	0.0144592	-0.00857457	0.105761	-0.12291	0.883142
XL HDL (XL.HDL.CE)	-0.220372	-0.157431	-0.283314	6.78e-12	-0.434836	-0.329287	-0.540385	6.77e-16
L HDL (L.HDL.CE)	-0.308822	-0.250817	-0.366827	1.72e-25	-0.5033	-0.392376	-0.614224	5.95e-19
M HDL (M.HDL.CE)	-0.0846111	-0.0138718	-0.15535	0.0190624	-0.246494	-0.118288	-0.3747	0.000164365
S HDL (S.HDL.CE)	0.105393	0.170525	0.0402598	0.00151677	0.0914383	0.204343	-0.0214667	0.112441
Free cholesterol in
Serum total (FreeC)	0.0305893	0.0962876	-0.035109	0.361471	-0.0945809	0.0104361	-0.199598	0.0775316
XXL VLDL (XXL.VLDL.FC)	0.229023	0.301693	0.156352	6.54e-10	0.331324	0.460272	0.202375	4.75e-07
XL VLDL (XL.VLDL.FC)	0.242612	0.314806	0.170418	4.5e-11	0.334297	0.459743	0.20885	1.76e-07
L VLDL (L.VLDL.FC)	0.258594	0.3278	0.189387	2.42e-13	0.369423	0.488878	0.249968	1.35e-09
M VLDL (M.VLDL.FC)	0.250761	0.31883	0.182692	5.18e-13	0.360095	0.478924	0.241266	2.86e-09
S VLDL (S.VLDL.FC)	0.232453	0.298983	0.165924	7.48e-12	0.298146	0.404288	0.192003	3.68e-08
XS VLDL (XS.VLDL.FC)	0.0998122	0.16672	0.0329046	0.00345724	0.024466	0.135277	-0.0863453	0.665204
IDL (IDL.FC)	0.0201651	0.0878013	-0.0474711	0.558988	-0.126033	-0.00763842	-0.244427	0.0369411
L LDL (L.LDL.FC)	0.0367762	0.104223	-0.0306701	0.285204	-0.0939155	0.0228565	-0.210688	0.11495
M LDL (M.LDL.FC)	0.061457	0.127183	-0.00426934	0.0668544	-0.0247641	0.086527	-0.136055	0.662747
S LDL (S.LDL.FC)	0.0507707	0.116356	-0.0148151	0.129209	-0.051892	0.0597623	-0.163546	0.362345
XL HDL (XL.HDL.FC)	-0.258776	-0.198908	-0.318643	2.41e-17	-0.46897	-0.36679	-0.57115	2.35e-19
L HDL (L.HDL.FC)	-0.316104	-0.258415	-0.373793	6.64e-27	-0.512116	-0.403334	-0.620898	2.78e-20
M HDL (M.HDL.FC)	-0.0860577	-0.0152113	-0.156904	0.0172758	-0.247869	-0.125644	-0.370095	7.05e-05
S HDL (S.HDL.FC)	0.0414571	0.11492	-0.0320059	0.268701	0.0322765	0.136032	-0.0714792	0.542055
Total lipids in
XXL VLDL (XXL.VLDL.L)	0.244205	0.317091	0.171319	5.14e-11	0.345193	0.472031	0.218354	9.6e-08
XL VLDL (XL.VLDL.L)	0.243756	0.315714	0.171799	3.15e-11	0.365402	0.490758	0.240046	1.11e-08
L VLDL (L.VLDL.L)	0.260203	0.328823	0.191584	1.07e-13	0.379963	0.499636	0.26029	4.88e-10
M VLDL (M.VLDL.L)	0.262069	0.329233	0.194906	2.05e-14	0.384034	0.503885	0.264182	3.38e-10
S VLDL (S.VLDL.L)	0.254022	0.320001	0.188042	4.49e-14	0.341955	0.452291	0.231619	1.24e-09
XS VLDL (XS.VLDL.L)	0.16533	0.232577	0.0980824	1.45e-06	0.124681	0.23095	0.0184131	0.0214728
IDL (IDL.L)	0.0803418	0.147848	0.0128354	0.0196679	-0.0207953	0.0914775	-0.133068	0.716585
L LDL (L.LDL.L)	0.0853004	0.151802	0.0187989	0.0119366	-0.0125296	0.098511	-0.12357	0.824969
M LDL (M.LDL.L)	0.0951085	0.16024	0.0299766	0.00420944	0.0179681	0.127886	-0.0919501	0.748672
S LDL (S.LDL.L)	0.0879184	0.152789	0.023048	0.00789976	0.00562341	0.114746	-0.103499	0.919548
XL HDL (XL.HDL.L)	-0.255896	-0.196235	-0.315556	4.22e-17	-0.471483	-0.369663	-0.573303	1.13e-19
L HDL (L.HDL.L)	-0.301963	-0.242268	-0.361659	3.61e-23	-0.503145	-0.389716	-0.616574	3.5e-18
M HDL (M.HDL.L)	-0.0479519	0.025011	-0.120915	0.197709	-0.179622	-0.0625795	-0.296664	0.00263053
S HDL (S.HDL.L)	0.159821	0.229334	0.090307	6.6e-06	0.173207	0.266078	0.0803367	0.000256772
Total cholesterol to total lipids ratio in
XXL VLDL (XXL.VLDL.Cpct)	0.181025	0.257458	0.104592	3.45e-06	0.0950497	0.216757	-0.026658	0.125852
XL VLDL (XL.VLDL.Cpct)	0.179446	0.276032	0.0828605	0.000271153	-0.0276157	0.0791437	-0.134375	0.612163
L VLDL (L.VLDL.Cpct)	0.223763	0.329545	0.11798	3.38e-05	0.0945589	0.221042	-0.0319241	0.142847
M VLDL (M.VLDL.Cpct)	0.0165899	0.0874909	-0.054311	0.646516	-0.215629	-0.114514	-0.316743	2.92e-05
S VLDL (S.VLDL.Cpct)	0.00495766	0.0824713	-0.072556	0.900241	-0.222056	-0.106512	-0.337599	0.0001654
XS VLDL (XS.VLDL.Cpct)	-0.0869272	-0.0111572	-0.162697	0.0245399	-0.301941	-0.184154	-0.419728	5.05e-07
IDL (IDL.Cpct)	0.0181568	0.0972323	-0.0609187	0.652686	-0.143272	-0.0159548	-0.27059	0.0274136
L LDL (L.LDL.Cpct)	0.0614564	0.134831	-0.0119182	0.100671	-0.0721424	0.0519909	-0.196276	0.254674
M LDL (M.LDL.Cpct)	0.0510989	0.124108	-0.0219104	0.170135	-0.103326	0.0205331	-0.227185	0.102039
S LDL (S.LDL.Cpct)	0.0427065	0.116069	-0.0306562	0.253891	-0.128204	-0.00400501	-0.252402	0.043056
XL HDL (XL.HDL.Cpct)	0.137809	0.204573	0.0710452	5.22e-05	0.024607	0.164553	-0.115339	0.730376
L HDL (L.HDL.Cpct)	-0.34322	-0.280419	-0.406021	8.98e-27	-0.405331	-0.316345	-0.494317	4.35e-19
M HDL (M.HDL.Cpct)	-0.21841	-0.144345	-0.292476	7.48e-09	-0.359477	-0.235451	-0.483502	1.34e-08
S HDL (S.HDL.Cpct)	-0.037319	0.0332959	-0.107934	0.300289	-0.122242	0.00935805	-0.253841	0.0686691
Triglycerides to total lipids ratio in
XXL VLDL (XXL.VLDL.TGpct)	0.103508	0.204083	0.00293222	0.0436845	0.082327	0.197454	-0.0328002	0.161046
XL VLDL (XL.VLDL.TGpct)	0.162787	0.263533	0.0620422	0.00154034	0.178286	0.302767	0.0538057	0.0049983
L VLDL (L.VLDL.TGpct)	0.0711879	0.180543	-0.0381669	0.201991	0.0762362	0.201122	-0.0486496	0.231519
M VLDL (M.VLDL.TGpct)	0.00683213	0.077773	-0.0641088	0.850282	0.25207	0.35203	0.152109	7.72e-07
S VLDL (S.VLDL.TGpct)	0.0421675	0.11593	-0.031595	0.262524	0.284229	0.407466	0.160991	6.17e-06
XS VLDL (XS.VLDL.TGpct)	0.1082	0.183521	0.0328789	0.00486985	0.344364	0.472376	0.216353	1.35e-07
IDL (IDL.TGpct)	0.0402137	0.117623	-0.0371952	0.308585	0.241421	0.368426	0.114416	0.000194818
L LDL (L.LDL.TGpct)	-0.0418144	0.0378334	-0.121462	0.303497	0.103348	0.221531	-0.014835	0.0865401
M LDL (M.LDL.TGpct)	-0.067896	0.0122285	-0.148021	0.0967461	0.0860007	0.194318	-0.0223162	0.11967
S LDL (S.LDL.TGpct)	0.0780597	0.155916	0.000203832	0.0494032	0.262966	0.378653	0.147279	8.38e-06
XL HDL (XL.HDL.TGpct)	0.0796181	0.15108	0.00815666	0.0289861	0.091897	0.24387	-0.060076	0.235948
L HDL (L.HDL.TGpct)	0.00118924	0.0739012	-0.0715227	0.974427	-0.0287359	0.122577	-0.180048	0.709731
M HDL (M.HDL.TGpct)	0.245623	0.309113	0.182133	3.39e-14	0.388716	0.498031	0.279401	3.18e-12
S HDL (S.HDL.TGpct)	0.253097	0.324255	0.181939	3.14e-12	0.424428	0.557171	0.291685	3.69e-10
Phospholipids to total lipids ratio in
XXL VLDL (XXL.VLDL.PLpct)	0.262667	0.338984	0.18635	1.52e-11	0.247675	0.382705	0.112645	0.000324375
XL VLDL (XL.VLDL.PLpct)	0.320734	0.396168	0.245301	7.85e-17	0.187264	0.316357	0.0581715	0.00446687
L VLDL (L.VLDL.PLpct)	0.290089	0.366168	0.214009	7.82e-14	0.225271	0.352956	0.0975852	0.000544425
M VLDL (M.VLDL.PLpct)	-0.133477	-0.0587935	-0.20816	0.000460185	-0.330881	-0.200056	-0.461705	7.15e-07
S VLDL (S.VLDL.PLpct)	-0.15487	-0.0833115	-0.226429	2.22e-05	-0.24518	-0.113053	-0.377308	0.000275865
XS VLDL (XS.VLDL.PLpct)	-0.103098	-0.0296194	-0.176577	0.00595902	-0.23823	-0.118248	-0.358213	9.96e-05
IDL (IDL.PLpct)	-0.141652	-0.0679968	-0.215307	0.000163664	-0.156187	-0.0396841	-0.272689	0.00859936
L LDL (L.LDL.PLpct)	-0.0808264	-0.0137991	-0.147854	0.0181048	0.0280941	0.140975	-0.0847864	0.62569
M LDL (M.LDL.PLpct)	-0.0464268	0.0219893	-0.114843	0.183511	0.155861	0.269423	0.0423001	0.00714466
S LDL (S.LDL.PLpct)	-0.0813773	-0.0125263	-0.150228	0.0205284	0.0931421	0.207475	-0.0211907	0.110333
XL HDL (XL.HDL.PLpct)	-0.192287	-0.118033	-0.266541	3.87e-07	-0.254617	-0.118543	-0.390692	0.000245026
L HDL (L.HDL.PLpct)	0.337976	0.408767	0.267186	8.16e-21	0.32789	0.47494	0.18084	1.24e-05
M HDL (M.HDL.PLpct)	0.0363223	0.114528	-0.0418834	0.362666	0.14862	0.262566	0.0346739	0.0105767
S HDL (S.HDL.PLpct)	-0.0402216	0.0279601	-0.108403	0.247592	-0.0372727	0.0877328	-0.162278	0.558952
Cholesterol esters to total lipids ratio in
XXL VLDL (XXL.VLDL.CEpct)	0.138677	0.216785	0.0605701	0.00050167	0.00121551	0.115434	-0.113003	0.983359
XL VLDL (XL.VLDL.CEpct)	0.135417	0.238745	0.0320887	0.01021	-0.0508553	0.0491214	-0.150832	0.318775
L VLDL (L.VLDL.CEpct)	0.103555	0.220012	-0.0129014	0.0813626	-0.0760925	0.0441774	-0.196362	0.214964
M VLDL (M.VLDL.CEpct)	-0.0592307	0.0118155	-0.130277	0.102257	-0.289106	-0.180863	-0.39735	1.65e-07
S VLDL (S.VLDL.CEpct)	0.0147426	0.0943884	-0.0649032	0.71676	-0.205703	-0.0873216	-0.324084	0.00065996
XS VLDL (XS.VLDL.CEpct)	-0.0108203	0.0655522	-0.0871927	0.781256	-0.186976	-0.0726112	-0.301341	0.00135361
IDL (IDL.CEpct)	0.163493	0.243367	0.0836181	6.03e-05	0.134335	0.26281	0.00586061	0.0404258
L LDL (L.LDL.CEpct)	0.141722	0.209524	0.0739199	4.19e-05	0.0830151	0.199297	-0.0332665	0.161739
M LDL (M.LDL.CEpct)	0.0930651	0.162085	0.0240448	0.00822328	-0.0283657	0.0911333	-0.147865	0.641759
S LDL (S.LDL.CEpct)	0.0808005	0.151132	0.0104686	0.0243414	-0.0524216	0.0678412	-0.172684	0.392921
XL HDL (XL.HDL.CEpct)	0.172744	0.237919	0.107568	2.05e-07	0.0747361	0.211537	-0.0620646	0.284279
L HDL (L.HDL.CEpct)	-0.303451	-0.241472	-0.36543	8.31e-22	-0.344283	-0.260207	-0.42836	1.01e-15
M HDL (M.HDL.CEpct)	-0.177051	-0.102307	-0.251794	3.44e-06	-0.284042	-0.171866	-0.396219	6.95e-07
S HDL (S.HDL.CEpct)	0.00228156	0.073375	-0.0688119	0.949846	-0.0587523	0.0728708	-0.190375	0.381648
Free cholesterol to total lipids ratio in
XXL VLDL (XXL.VLDL.FCpct)	0.228186	0.307796	0.148577	1.93e-08	0.229377	0.363979	0.0947752	0.000837769
XL VLDL (XL.VLDL.FCpct)	0.292861	0.378808	0.206913	2.41e-11	0.0919943	0.217526	-0.033537	0.150906
L VLDL (L.VLDL.FCpct)	0.321417	0.405745	0.23709	7.99e-14	0.324222	0.462575	0.185869	4.37e-06
M VLDL (M.VLDL.FCpct)	0.205017	0.276992	0.133042	2.37e-08	0.222641	0.342824	0.102458	0.000282482
S VLDL (S.VLDL.FCpct)	-0.0472226	0.0235537	-0.117999	0.190973	-0.165174	-0.0713523	-0.258995	0.000559469
XS VLDL (XS.VLDL.FCpct)	-0.230966	-0.153322	-0.30861	5.53e-09	-0.455923	-0.337859	-0.573987	3.77e-14
IDL (IDL.FCpct)	-0.241767	-0.16759	-0.315945	1.68e-10	-0.499788	-0.377294	-0.622282	1.28e-15
L LDL (L.LDL.FCpct)	-0.255497	-0.184624	-0.32637	1.6e-12	-0.303805	-0.206621	-0.400989	8.95e-10
M LDL (M.LDL.FCpct)	-0.158406	-0.0935327	-0.22328	1.7e-06	-0.0714405	0.0312903	-0.174171	0.172887
S LDL (S.LDL.FCpct)	-0.160586	-0.0993542	-0.221817	2.74e-07	-0.107577	-0.0111429	-0.204012	0.0287837
XL HDL (XL.HDL.FCpct)	-0.154778	-0.0789329	-0.230622	6.34e-05	-0.299134	-0.165447	-0.43282	1.16e-05
L HDL (L.HDL.FCpct)	-0.370368	-0.307134	-0.433602	1.67e-30	-0.487449	-0.390227	-0.584671	8.63e-23
M HDL (M.HDL.FCpct)	-0.168718	-0.101132	-0.236304	9.94e-07	-0.398334	-0.270451	-0.526217	1.03e-09
S HDL (S.HDL.FCpct)	-0.230585	-0.164205	-0.296965	9.87e-12	-0.31654	-0.203986	-0.429094	3.55e-08

## Sheet: Supplemental Data 6
Supplemental Data 6. Associations of subcutaneous fat with 228 metabolic measures in adolescents and adults
	Adolescents				Adults
Metabolic measure (abbreviation)	beta	CI95U	CI95L	pval	beta	CI95U	CI95L	pval
Lipoprotein subclass particle concentrations
XXL VLDL (XXL.VLDL.P)	0.306	0.382	0.231	2.58e-15	0.362	0.498	0.226	1.74e-07
XL VLDL (XL.VLDL.P)	0.301	0.376	0.227	3.18e-15	0.377	0.511	0.242	4.17e-08
L VLDL (L.VLDL.P)	0.311	0.382	0.24	1.28e-17	0.396	0.524	0.267	1.57e-09
M VLDL (M.VLDL.P)	0.304	0.374	0.234	1.5e-17	0.399	0.53	0.269	1.87e-09
S VLDL (S.VLDL.P)	0.301	0.369	0.232	1.16e-17	0.356	0.477	0.235	8.7e-09
XS VLDL (XS.VLDL.P)	0.252	0.322	0.182	1.37e-12	0.164	0.276	0.052	0.00416
IDL (IDL.P)	0.191	0.261	0.12	9.92e-08	0.023	0.143	-0.096	0.704
L LDL (L.LDL.P)	0.193	0.262	0.124	4.11e-08	0.022	0.139	-0.096	0.721
M LDL (M.LDL.P)	0.197	0.265	0.13	1.06e-08	0.046	0.162	-0.071	0.443
S LDL (S.LDL.P)	0.191	0.259	0.124	2.45e-08	0.043	0.158	-0.072	0.465
XL HDL (XL.HDL.P)	-0.259	-0.196	-0.322	9.01e-16	-0.421	-0.308	-0.534	2.98e-13
L HDL (L.HDL.P)	-0.285	-0.221	-0.348	2.16e-18	-0.461	-0.335	-0.587	7.52e-13
M HDL (M.HDL.P)	0.072	0.149	-0.005	0.0687	-0.108	0.017	-0.233	0.0904
S HDL (S.HDL.P)	0.283	0.355	0.212	8.67e-15	0.234	0.333	0.134	4.16e-06
Cholesterol in
Serum total (Serum.C)	0.148	0.218	0.079	2.66e-05	-0.059	0.056	-0.175	0.315
Remnants (Remnant.C)	0.286	0.356	0.216	1.02e-15	0.164	0.281	0.048	0.00555
VLDL total (VLDL.C)	0.317	0.387	0.246	1.74e-18	0.278	0.395	0.16	3.53e-06
XXL VLDL (XXL.VLDL.C)	0.279	0.354	0.203	4.98e-13	0.309	0.448	0.171	1.14e-05
XL VLDL (XL.VLDL.C)	0.284	0.36	0.207	3.07e-13	0.331	0.466	0.196	1.65e-06
L VLDL (L.VLDL.C)	0.308	0.38	0.235	1.03e-16	0.371	0.5	0.241	2.18e-08
M VLDL (M.VLDL.C)	0.309	0.381	0.237	4.24e-17	0.322	0.449	0.196	5.58e-07
S VLDL (S.VLDL.C)	0.301	0.369	0.232	9.97e-18	0.266	0.381	0.151	5.51e-06
XS VLDL (XS.VLDL.C)	0.222	0.294	0.149	2.17e-09	0.071	0.193	-0.051	0.252
IDL (IDL.C)	0.184	0.255	0.113	3.5e-07	-0.006	0.117	-0.13	0.92
LDL total (LDL.C)	0.181	0.25	0.112	2.46e-07	0.014	0.136	-0.107	0.815
L LDL (L.LDL.C)	0.185	0.254	0.116	1.79e-07	0.007	0.129	-0.114	0.908
M LDL (M.LDL.C)	0.182	0.25	0.113	1.88e-07	0.026	0.147	-0.095	0.673
S LDL (S.LDL.C)	0.167	0.235	0.099	1.59e-06	0.011	0.132	-0.11	0.858
HDL total (HDL.C)	-0.204	-0.136	-0.272	3.71e-09	-0.388	-0.259	-0.517	3.51e-09
HDL2 (HDL2.C)	-0.208	-0.141	-0.275	1.23e-09	-0.394	-0.265	-0.524	2.4e-09
HDL3 (HDL3.C)	-0.106	-0.033	-0.179	0.00452	-0.231	-0.111	-0.351	0.000164
XL HDL (XL.HDL.C)	-0.233	-0.168	-0.299	2.57e-12	-0.386	-0.271	-0.502	5.77e-11
L HDL (L.HDL.C)	-0.304	-0.243	-0.365	2.91e-22	-0.471	-0.349	-0.594	4.2e-14
M HDL (M.HDL.C)	0.012	0.087	-0.062	0.745	-0.19	-0.052	-0.328	0.00691
S HDL (S.HDL.C)	0.21	0.279	0.142	1.52e-09	0.122	0.238	0.005	0.0407
Triglycerides in
Serum total (Serum.TG)	0.29	0.362	0.218	3.61e-15	0.36	0.483	0.237	9.87e-09
VLDL total (VLDL.TG)	0.297	0.368	0.227	1.09e-16	0.416	0.545	0.288	2.19e-10
XXL VLDL (XXL.VLDL.TG)	0.31	0.386	0.234	1.43e-15	0.373	0.509	0.237	7.68e-08
XL VLDL (XL.VLDL.TG)	0.303	0.378	0.228	2.07e-15	0.389	0.524	0.254	1.59e-08
L VLDL (L.VLDL.TG)	0.31	0.381	0.239	1.55e-17	0.403	0.532	0.274	8.12e-10
M VLDL (M.VLDL.TG)	0.294	0.364	0.225	7.73e-17	0.424	0.557	0.291	4.09e-10
S VLDL (S.VLDL.TG)	0.278	0.347	0.209	3e-15	0.4	0.531	0.269	1.93e-09
XS VLDL (XS.VLDL.TG)	0.237	0.307	0.167	3.09e-11	0.309	0.43	0.188	6.01e-07
IDL (IDL.TG)	0.144	0.215	0.073	7.1e-05	0.159	0.269	0.048	0.0048
LDL total (LDL.TG)	0.141	0.212	0.07	9.83e-05	0.082	0.183	-0.019	0.111
L LDL (L.LDL.TG)	0.122	0.193	0.05	0.000814	0.071	0.176	-0.033	0.182
M HDL (M.LDL.TG)	0.118	0.187	0.048	0.000959	0.066	0.168	-0.037	0.21
S LDL (S.LDL.TG)	0.205	0.274	0.136	6.8e-09	0.178	0.286	0.071	0.00115
HDL total (HDL.TG)	0.159	0.238	0.08	8.29e-05	0.139	0.263	0.015	0.0275
XL HDL (XL.HDL.TG)	-0.083	-0.009	-0.158	0.0287	-0.191	-0.041	-0.341	0.0127
L HDL (L.HDL.TG)	-0.222	-0.153	-0.29	2.7e-10	-0.364	-0.238	-0.49	1.53e-08
M HDL (M.HDL.TG)	0.283	0.352	0.214	7.14e-16	0.29	0.399	0.181	1.63e-07
S HDL (S.HDL.TG)	0.296	0.37	0.222	3.73e-15	0.438	0.566	0.309	2.2e-11
Phospholipids in
XXL VLDL (XXL.VLDL.PL)	0.303	0.378	0.228	2.65e-15	0.351	0.487	0.215	4.29e-07
XL VLDL (XL.VLDL.PL)	0.31	0.384	0.236	2.77e-16	0.363	0.497	0.23	1.02e-07
L VLDL (L.VLDL.PL)	0.317	0.388	0.246	2.27e-18	0.39	0.518	0.263	1.9e-09
M VLDL (M.VLDL.PL)	0.312	0.382	0.242	2.83e-18	0.384	0.512	0.257	3.3e-09
S VLDL (S.VLDL.PL)	0.3	0.369	0.231	1.21e-17	0.341	0.455	0.227	4.94e-09
XS VLDL (XS.VLDL.PL)	0.215	0.284	0.146	9.57e-10	0.086	0.199	-0.028	0.139
IDL (IDL.PL)	0.171	0.241	0.1	2.12e-06	-0.02	0.103	-0.142	0.752
L LDL (L.LDL.PL)	0.201	0.271	0.132	1.41e-08	0.021	0.14	-0.098	0.728
M LDL (M.LDL.PL)	0.239	0.307	0.171	5.11e-12	0.097	0.209	-0.016	0.0931
S LDL (S.LDL.PL)	0.211	0.279	0.144	9.05e-10	0.069	0.18	-0.042	0.225
XL HDL (XL.HDL.PL)	-0.272	-0.211	-0.334	4.48e-18	-0.445	-0.331	-0.558	1.51e-14
L HDL (L.HDL.PL)	-0.257	-0.191	-0.322	1.45e-14	-0.443	-0.313	-0.573	2.26e-11
M HDL (M.HDL.PL)	0.054	0.131	-0.023	0.169	-0.106	0.017	-0.23	0.0907
S HDL (S.HDL.PL)	0.221	0.295	0.146	6.46e-09	0.191	0.302	0.08	0.000723
Total cholines (TotCho)	0.1	0.17	0.029	0.0056	-0.124	-0.023	-0.225	0.016
Phosphatidylcholine (PC)	0.118	0.189	0.047	0.00111	-0.102	-0.001	-0.202	0.0476
Sphingomyelins (SM)	0.055	0.127	-0.016	0.128	-0.135	-0.021	-0.248	0.02
Phosphoglycerides (TotPG)	0.124	0.195	0.053	0.000652	-0.082	0.016	-0.181	0.101
Triglycerides to phosphoglycerides ratio (TG.PG)	0.355	0.429	0.281	4.75e-21	0.441	0.565	0.316	4.66e-12
Average particle diameter of
VLDL (VLDL.D)	0.25	0.323	0.178	1.47e-11	0.417	0.542	0.292	5.45e-11
LDL (LDL.D)	-0.1	-0.03	-0.17	0.00511	-0.12	0.002	-0.242	0.054
HDL (HDL.D)	-0.307	-0.247	-0.367	8.26e-24	-0.453	-0.343	-0.563	6.96e-16
Apolipoproteins
Apolipoprotein B (ApoB)	0.281	0.348	0.213	4.35e-16	0.177	0.296	0.059	0.00337
Apolipoprotein A-I (ApoA1)	-0.078	-0.004	-0.152	0.0391	-0.296	-0.182	-0.411	3.98e-07
ApoB to ApoA1 ratio (ApoB.ApoA1)	0.319	0.386	0.252	9.03e-21	0.358	0.489	0.227	8.76e-08
Fatty acids
Total fatty acids (TotFA)	0.284	0.356	0.211	1.71e-14	0.135	0.242	0.029	0.0123
Saturated fatty acids (SFA)	0.271	0.346	0.196	1.38e-12	0.124	0.233	0.016	0.0248
Monounsaturated fatty acids (MUFA)	0.322	0.395	0.249	6.39e-18	0.231	0.334	0.128	1.16e-05
Polyunsaturated fatty acids (PUFA)	0.218	0.29	0.147	2.33e-09	0.023	0.134	-0.087	0.677
Omega-6 fatty acids (FAw6)	0.209	0.282	0.137	1.49e-08	0.017	0.13	-0.096	0.768
Linoleic acid (LA)	0.183	0.255	0.11	8.96e-07	0.032	0.151	-0.088	0.605
Omega-3 fatty acids (FAw3)	0.252	0.32	0.184	4.22e-13	0.06	0.162	-0.042	0.246
Docosahexaenoic acid (DHA)	0.162	0.231	0.093	4.68e-06	-0.026	0.075	-0.127	0.613
Fatty acid ratios
SFA to total FA ratio (SFA.FA)	-0.061	0.023	-0.144	0.153	-0.068	0.065	-0.201	0.317
MUFA to total FA ratio (MUFA.FA)	0.29	0.366	0.214	1.06e-13	0.402	0.517	0.287	7.67e-12
PUFA to total FA ratio (PUFA.FA)	-0.246	-0.164	-0.328	3.73e-09	-0.367	-0.241	-0.494	1.31e-08
FAw6 to total FA ratio (FAw6.FA)	-0.275	-0.196	-0.355	9.34e-12	-0.32	-0.207	-0.432	2.78e-08
LA to total FA ratio (LA.FA)	-0.249	-0.175	-0.323	4.62e-11	-0.226	-0.115	-0.336	6.26e-05
FAw3 to FA ratio (FAw3.FA)	0.149	0.216	0.081	1.53e-05	-0.028	0.082	-0.137	0.619
DHA to total FA ratio (DHA.FA)	0.042	0.114	-0.029	0.244	-0.146	-0.039	-0.254	0.00769
Degree of unsaturation (UnSat)	-0.171	-0.096	-0.247	7.86e-06	-0.362	-0.215	-0.508	1.34e-06
Amino acids
Alanine (Ala)	0.222	0.308	0.136	3.74e-07	0.262	0.396	0.129	0.000114
Glutamine (Gln)	-0.211	-0.126	-0.296	1.14e-06	-0.295	-0.186	-0.404	1.13e-07
Glycine (Gly)	-0.204	-0.132	-0.277	3.58e-08	-0.293	-0.166	-0.421	6.02e-06
Isoleucine (Ile)	0.265	0.337	0.192	9.1e-13	0.56	0.695	0.424	6.11e-16
Leucine (Leu)	0.238	0.314	0.161	1.21e-09	0.501	0.624	0.377	1.72e-15
Valine (Val)	0.222	0.297	0.146	9.89e-09	0.453	0.572	0.333	1.13e-13
Phenylalanine (Phe)	0.39	0.474	0.306	8.62e-20	0.413	0.55	0.277	2.69e-09
Tyrosine (Tyr)	0.339	0.423	0.255	2.35e-15	0.349	0.466	0.232	4.61e-09
Histidine (His)	0.015	0.097	-0.066	0.714	-0.038	0.079	-0.156	0.525
Glycolysis and gluconeogenesis
Glucose (Glc)	0.155	0.228	0.082	3.27e-05	0.356	0.455	0.257	1.94e-12
Lactate (Lac)	0.113	0.178	0.047	0.000731	0.192	0.294	0.09	0.000225
Pyruvate (Pyr)	0.34	0.419	0.261	3.15e-17	0.408	0.512	0.304	1.34e-14
Citrate (Cit)	-0.264	-0.179	-0.349	9.69e-10	-0.019	0.112	-0.15	0.773
Glycerol (Glol)	0.271	0.368	0.175	3.23e-08	0.45	0.569	0.331	1.33e-13
Ketone bodies
Acetoacetate (AcAce)	0.026	0.12	-0.068	0.587	-0.036	0.095	-0.167	0.588
?-hydroxybutyrate (bOHBut)	0.037	0.12	-0.045	0.377	0.04	0.177	-0.097	0.571
Miscellaneous
Creatinine (Crea)	-0.072	-0.005	-0.139	0.0341	0.032	0.116	-0.052	0.452
Albumin (Alb)	-0.072	0.026	-0.17	0.15	-0.221	-0.111	-0.332	9.02e-05
Acetate (Ace)	-0.022	0.058	-0.101	0.592	-0.084	0.076	-0.244	0.302
Inflammation
Glycoprotein acetyls (Gp)	0.455	0.525	0.385	1.57e-37	0.431	0.557	0.305	1.88e-11
Cholesterol esters in
Serum total (EstC)	0.154	0.224	0.084	1.46e-05	-0.061	0.056	-0.178	0.305
XXL VLDL (XXL.VLDL.CE)	0.272	0.348	0.196	2.19e-12	0.276	0.414	0.138	9.26e-05
XL VLDL (XL.VLDL.CE)	0.273	0.35	0.196	4.2e-12	0.318	0.454	0.182	4.35e-06
L VLDL (L.VLDL.CE)	0.304	0.377	0.23	3.84e-16	0.354	0.486	0.223	1.27e-07
M VLDL (M.VLDL.CE)	0.309	0.382	0.236	7.71e-17	0.279	0.406	0.153	1.48e-05
S VLDL (S.VLDL.CE)	0.298	0.367	0.229	3.73e-17	0.231	0.349	0.114	0.000113
XS VLDL (XS.VLDL.CE)	0.248	0.322	0.174	5.24e-11	0.086	0.21	-0.039	0.177
IDL (IDL.CE)	0.212	0.283	0.141	4.92e-09	0.03	0.153	-0.093	0.636
L LDL (L.LDL.CE)	0.2	0.269	0.131	1.39e-08	0.027	0.147	-0.093	0.658
M LDL (M.LDL.CE)	0.184	0.252	0.116	1.26e-07	0.029	0.15	-0.092	0.641
S LDL (S.LDL.CE)	0.17	0.239	0.102	1.03e-06	0.015	0.138	-0.107	0.805
XL HDL (XL.HDL.CE)	-0.226	-0.16	-0.292	2.34e-11	-0.374	-0.257	-0.491	3.67e-10
L HDL (L.HDL.CE)	-0.3	-0.239	-0.362	1.18e-21	-0.468	-0.345	-0.591	8.32e-14
M HDL (M.HDL.CE)	0.014	0.089	-0.06	0.71	-0.191	-0.052	-0.33	0.00719
S HDL (S.HDL.CE)	0.206	0.274	0.138	2.35e-09	0.123	0.245	0.002	0.0463
Free cholesterol in
Serum total (FreeC)	0.131	0.199	0.062	0.000193	-0.056	0.057	-0.17	0.329
XXL VLDL (XXL.VLDL.FC)	0.287	0.362	0.211	1.24e-13	0.345	0.484	0.207	1.01e-06
XL VLDL (XL.VLDL.FC)	0.299	0.374	0.224	6.98e-15	0.341	0.476	0.206	7.5e-07
L VLDL (L.VLDL.FC)	0.309	0.382	0.237	4.38e-17	0.386	0.514	0.258	3.42e-09
M VLDL (M.VLDL.FC)	0.297	0.368	0.226	2.76e-16	0.37	0.498	0.241	1.63e-08
S VLDL (S.VLDL.FC)	0.282	0.352	0.213	1.52e-15	0.304	0.419	0.189	2.3e-07
XS VLDL (XS.VLDL.FC)	0.155	0.225	0.085	1.47e-05	0.044	0.161	-0.073	0.465
IDL (IDL.FC)	0.108	0.179	0.037	0.00275	-0.097	0.03	-0.223	0.134
L LDL (L.LDL.FC)	0.133	0.204	0.063	0.000205	-0.062	0.063	-0.187	0.334
M LDL (M.LDL.FC)	0.169	0.238	0.101	1.22e-06	0.009	0.128	-0.109	0.876
S LDL (S.LDL.FC)	0.152	0.221	0.084	1.28e-05	-0.007	0.112	-0.126	0.909
XL HDL (XL.HDL.FC)	-0.249	-0.186	-0.312	1.34e-14	-0.419	-0.306	-0.532	4.35e-13
L HDL (L.HDL.FC)	-0.315	-0.254	-0.376	5.2e-24	-0.483	-0.363	-0.604	3.75e-15
M HDL (M.HDL.FC)	0.005	0.079	-0.07	0.906	-0.182	-0.049	-0.316	0.00743
S HDL (S.HDL.FC)	0.141	0.218	0.064	0.000319	0.078	0.189	-0.034	0.173
Total lipids in
XXL VLDL (XXL.VLDL.L)	0.305	0.381	0.229	3.55e-15	0.359	0.495	0.223	2.33e-07
XL VLDL (XL.VLDL.L)	0.301	0.376	0.226	3.62e-15	0.374	0.508	0.239	5.26e-08
L VLDL (L.VLDL.L)	0.312	0.383	0.24	1.37e-17	0.394	0.522	0.266	1.81e-09
M VLDL (M.VLDL.L)	0.306	0.376	0.236	1.21e-17	0.392	0.522	0.262	3.02e-09
S VLDL (S.VLDL.L)	0.302	0.371	0.234	7.02e-18	0.346	0.466	0.227	1.46e-08
XS VLDL (XS.VLDL.L)	0.243	0.312	0.173	1.05e-11	0.144	0.257	0.03	0.013
IDL (IDL.L)	0.184	0.255	0.114	2.65e-07	0.009	0.129	-0.112	0.89
L LDL (L.LDL.L)	0.189	0.258	0.12	8.36e-08	0.015	0.134	-0.104	0.807
M LDL (M.LDL.L)	0.194	0.262	0.127	1.79e-08	0.043	0.16	-0.074	0.475
S LDL (S.LDL.L)	0.187	0.254	0.119	5.62e-08	0.035	0.152	-0.081	0.549
XL HDL (XL.HDL.L)	-0.257	-0.194	-0.32	1.39e-15	-0.42	-0.307	-0.533	3.37e-13
L HDL (L.HDL.L)	-0.287	-0.224	-0.35	7.03e-19	-0.463	-0.338	-0.589	4.84e-13
M HDL (M.HDL.L)	0.058	0.135	-0.019	0.139	-0.123	0.004	-0.25	0.0576
S HDL (S.HDL.L)	0.273	0.345	0.201	9.76e-14	0.217	0.318	0.117	2.21e-05
Total cholesterol to total lipids ratio in
XXL VLDL (XXL.VLDL.Cpct)	0.154	0.247	0.062	0.00111	0.078	0.23	-0.074	0.313
XL VLDL (XL.VLDL.Cpct)	0.042	0.144	-0.06	0.421	-0.052	0.063	-0.168	0.377
L VLDL (L.VLDL.Cpct)	0.129	0.233	0.025	0.0152	0.062	0.19	-0.067	0.346
M VLDL (M.VLDL.Cpct)	0.082	0.161	0.004	0.0392	-0.238	-0.123	-0.353	4.81e-05
S VLDL (S.VLDL.Cpct)	0.088	0.176	0.001	0.0475	-0.223	-0.089	-0.357	0.00108
XS VLDL (XS.VLDL.Cpct)	-0.061	0.019	-0.141	0.136	-0.282	-0.155	-0.41	1.49e-05
IDL (IDL.Cpct)	0.153	0.236	0.07	0.000284	-0.101	0.038	-0.239	0.154
L LDL (L.LDL.Cpct)	0.158	0.235	0.082	5.11e-05	-0.048	0.085	-0.182	0.478
M LDL (M.LDL.Cpct)	0.114	0.191	0.038	0.00336	-0.086	0.047	-0.22	0.205
S LDL (S.LDL.Cpct)	0.094	0.175	0.013	0.0226	-0.12	0.021	-0.26	0.0962
XL HDL (XL.HDL.Cpct)	0.125	0.196	0.054	0.000559	0.116	0.268	-0.037	0.137
L HDL (L.HDL.Cpct)	-0.418	-0.35	-0.486	8.43e-34	-0.414	-0.312	-0.516	1.62e-15
M HDL (M.HDL.Cpct)	-0.19	-0.111	-0.268	2.13e-06	-0.347	-0.211	-0.482	5.32e-07
S HDL (S.HDL.Cpct)	0.011	0.085	-0.063	0.773	-0.11	0.032	-0.252	0.129
Triglycerides to total lipids ratio in
XXL VLDL (XXL.VLDL.TGpct)	0.013	0.135	-0.109	0.834	0.136	0.279	-0.007	0.0628
XL VLDL (XL.VLDL.TGpct)	0.086	0.193	-0.02	0.11	0.249	0.383	0.115	0.000271
L VLDL (L.VLDL.TGpct)	0.005	0.112	-0.103	0.934	0.11	0.236	-0.016	0.0872
M VLDL (M.VLDL.TGpct)	-0.062	0.016	-0.141	0.119	0.282	0.395	0.169	1.08e-06
S VLDL (S.VLDL.TGpct)	-0.016	0.068	-0.099	0.715	0.293	0.436	0.151	5.39e-05
XS VLDL (XS.VLDL.TGpct)	0.048	0.128	-0.031	0.236	0.326	0.465	0.187	4.17e-06
IDL (IDL.TGpct)	-0.061	0.02	-0.143	0.14	0.218	0.357	0.08	0.00204
L LDL (L.LDL.TGpct)	-0.117	-0.034	-0.201	0.00587	0.095	0.223	-0.034	0.148
M LDL (M.LDL.TGpct)	-0.136	-0.052	-0.22	0.00146	0.071	0.188	-0.045	0.231
S LDL (S.LDL.TGpct)	0.059	0.145	-0.027	0.181	0.261	0.392	0.129	0.000108
XL HDL (XL.HDL.TGpct)	0.126	0.202	0.051	0.00106	0.15	0.314	-0.015	0.0749
L HDL (L.HDL.TGpct)	0.026	0.106	-0.053	0.519	0.033	0.203	-0.138	0.707
M HDL (M.HDL.TGpct)	0.259	0.326	0.193	2.6e-14	0.37	0.49	0.251	1.39e-09
S HDL (S.HDL.TGpct)	0.217	0.292	0.141	1.77e-08	0.403	0.548	0.258	5e-08
Phospholipids to total lipids ratio in
XXL VLDL (XXL.VLDL.PLpct)	0.263	0.356	0.171	2.62e-08	0.307	0.474	0.139	0.000331
XL VLDL (XL.VLDL.PLpct)	0.307	0.387	0.227	4.32e-14	0.183	0.322	0.043	0.0103
L VLDL (L.VLDL.PLpct)	0.287	0.361	0.213	4.08e-14	0.236	0.365	0.107	0.000337
M VLDL (M.VLDL.PLpct)	-0.111	-0.028	-0.194	0.00867	-0.361	-0.212	-0.509	1.86e-06
S VLDL (S.VLDL.PLpct)	-0.237	-0.157	-0.317	6.79e-09	-0.265	-0.112	-0.419	0.000688
XS VLDL (XS.VLDL.PLpct)	-0.028	0.049	-0.106	0.474	-0.237	-0.108	-0.366	0.000322
IDL (IDL.PLpct)	-0.252	-0.175	-0.328	1.04e-10	-0.193	-0.07	-0.317	0.00218
L LDL (L.LDL.PLpct)	-0.147	-0.077	-0.217	3.94e-05	0.018	0.138	-0.102	0.767
M LDL (M.LDL.PLpct)	-0.091	-0.019	-0.163	0.0127	0.147	0.269	0.025	0.018
S LDL (S.LDL.PLpct)	-0.129	-0.053	-0.205	0.000854	0.095	0.224	-0.035	0.151
XL HDL (XL.HDL.PLpct)	-0.196	-0.117	-0.274	1.16e-06	-0.235	-0.087	-0.383	0.00184
L HDL (L.HDL.PLpct)	0.412	0.488	0.336	4.56e-26	0.385	0.549	0.22	4.65e-06
M HDL (M.HDL.PLpct)	-0.032	0.05	-0.114	0.444	0.165	0.289	0.042	0.00879
S HDL (S.HDL.PLpct)	-0.08	-0.009	-0.152	0.0281	-0.033	0.101	-0.168	0.627
Cholesterol esters to total lipids ratio in
XXL VLDL (XXL.VLDL.CEpct)	0.089	0.183	-0.006	0.0659	-0.036	0.106	-0.178	0.622
XL VLDL (XL.VLDL.CEpct)	-0.05	0.059	-0.158	0.371	-0.061	0.047	-0.169	0.269
L VLDL (L.VLDL.CEpct)	-0.04	0.075	-0.154	0.497	-0.101	0.02	-0.223	0.102
M VLDL (M.VLDL.CEpct)	-0.002	0.077	-0.081	0.966	-0.321	-0.198	-0.444	3.06e-07
S VLDL (S.VLDL.CEpct)	0.098	0.188	0.008	0.0324	-0.208	-0.071	-0.345	0.00286
XS VLDL (XS.VLDL.CEpct)	0.042	0.122	-0.038	0.305	-0.166	-0.041	-0.29	0.00899
IDL (IDL.CEpct)	0.313	0.396	0.231	8.49e-14	0.176	0.313	0.039	0.0118
L LDL (L.LDL.CEpct)	0.247	0.318	0.177	4.88e-12	0.094	0.22	-0.031	0.142
M LDL (M.LDL.CEpct)	0.163	0.235	0.091	9.32e-06	-0.014	0.114	-0.142	0.831
S LDL (S.LDL.CEpct)	0.144	0.221	0.067	0.000267	-0.045	0.091	-0.181	0.52
XL HDL (XL.HDL.CEpct)	0.149	0.218	0.079	2.75e-05	0.165	0.313	0.016	0.0298
L HDL (L.HDL.CEpct)	-0.376	-0.309	-0.443	2.33e-28	-0.351	-0.255	-0.447	7.16e-13
M HDL (M.HDL.CEpct)	-0.173	-0.094	-0.252	1.67e-05	-0.283	-0.161	-0.405	5.7e-06
S HDL (S.HDL.CEpct)	0.05	0.124	-0.025	0.194	-0.049	0.093	-0.192	0.497
Free cholesterol to total lipids ratio in
XXL VLDL (XXL.VLDL.FCpct)	0.227	0.323	0.13	4.19e-06	0.268	0.436	0.101	0.00166
XL VLDL (XL.VLDL.FCpct)	0.253	0.344	0.162	4.96e-08	0.085	0.22	-0.051	0.221
L VLDL (L.VLDL.FCpct)	0.299	0.381	0.216	1.56e-12	0.343	0.481	0.205	1.14e-06
M VLDL (M.VLDL.FCpct)	0.251	0.33	0.172	5.84e-10	0.274	0.41	0.137	8.23e-05
S VLDL (S.VLDL.FCpct)	-0.019	0.061	-0.099	0.65	-0.155	-0.046	-0.264	0.00547
XS VLDL (XS.VLDL.FCpct)	-0.299	-0.218	-0.38	4.15e-13	-0.462	-0.335	-0.588	8.96e-13
IDL (IDL.FCpct)	-0.248	-0.17	-0.326	4.98e-10	-0.497	-0.364	-0.63	2.19e-13
L LDL (L.LDL.FCpct)	-0.357	-0.284	-0.43	8.45e-22	-0.314	-0.209	-0.418	3.71e-09
M LDL (M.LDL.FCpct)	-0.236	-0.168	-0.303	6.97e-12	-0.071	0.039	-0.181	0.206
S LDL (S.LDL.FCpct)	-0.244	-0.177	-0.31	8.81e-13	-0.102	0.007	-0.212	0.0667
XL HDL (XL.HDL.FCpct)	-0.094	-0.013	-0.175	0.0229	-0.259	-0.113	-0.406	0.000529
L HDL (L.HDL.FCpct)	-0.437	-0.369	-0.506	3.58e-36	-0.5	-0.389	-0.612	1.24e-18
M HDL (M.HDL.FCpct)	-0.108	-0.036	-0.18	0.00315	-0.336	-0.195	-0.476	2.73e-06
S HDL (S.HDL.FCpct)	-0.25	-0.18	-0.319	2.22e-12	-0.308	-0.186	-0.429	6.73e-07

## Sheet: Supplemental Data 7
Supplemental Data 7. Associations of visceral fat with 228 metabolic measures in adolescent females and males
	Adolescent females				Adolescent males
Metabolic measure (abbreviation)	beta	CI95U	CI95L	pval	beta	CI95U	CI95L	pval
Lipoprotein subclass particle concentrations
XXL VLDL (XXL.VLDL.P)	0.289	0.415	0.163	7.35e-06	0.36	0.463	0.257	7.64e-12
XL VLDL (XL.VLDL.P)	0.296	0.425	0.168	6.13e-06	0.355	0.454	0.257	1.57e-12
L VLDL (L.VLDL.P)	0.32	0.442	0.197	3.16e-07	0.373	0.466	0.28	3.59e-15
M VLDL (M.VLDL.P)	0.316	0.436	0.195	2.88e-07	0.361	0.452	0.27	8.12e-15
S VLDL (S.VLDL.P)	0.332	0.455	0.208	1.36e-07	0.352	0.438	0.266	8.64e-16
XS VLDL (XS.VLDL.P)	0.323	0.446	0.201	2.44e-07	0.259	0.349	0.169	1.48e-08
IDL (IDL.P)	0.237	0.358	0.115	0.000131	0.2	0.292	0.108	2.11e-05
L LDL (L.LDL.P)	0.23	0.349	0.11	0.000171	0.209	0.299	0.119	5.11e-06
M LDL (M.LDL.P)	0.23	0.348	0.113	0.000123	0.221	0.308	0.133	7.44e-07
S LDL (S.LDL.P)	0.23	0.347	0.114	0.000103	0.218	0.306	0.131	9.81e-07
XL HDL (XL.HDL.P)	-0.191	-0.079	-0.304	0.000855	-0.302	-0.216	-0.387	4.56e-12
L HDL (L.HDL.P)	-0.227	-0.111	-0.343	0.000128	-0.329	-0.242	-0.417	1.26e-13
M HDL (M.HDL.P)	0.086	0.224	-0.052	0.221	0.082	0.182	-0.018	0.106
S HDL (S.HDL.P)	0.301	0.434	0.168	9.34e-06	0.308	0.391	0.225	3.73e-13
Cholesterol in
Serum total (Serum.C)	0.195	0.313	0.078	0.00113	0.167	0.26	0.075	0.000396
Remnants (Remnant.C)	0.319	0.438	0.2	1.36e-07	0.316	0.409	0.222	3.43e-11
VLDL total (VLDL.C)	0.347	0.469	0.225	2.43e-08	0.353	0.446	0.26	1.04e-13
XXL VLDL (XXL.VLDL.C)	0.277	0.406	0.148	2.62e-05	0.335	0.435	0.235	5.05e-11
XL VLDL (XL.VLDL.C)	0.28	0.411	0.149	2.84e-05	0.335	0.435	0.235	5.88e-11
L VLDL (L.VLDL.C)	0.319	0.444	0.195	4.99e-07	0.364	0.459	0.268	7.15e-14
M VLDL (M.VLDL.C)	0.32	0.442	0.198	2.67e-07	0.357	0.453	0.261	3.38e-13
S VLDL (S.VLDL.C)	0.335	0.456	0.213	6.6e-08	0.337	0.425	0.249	7.15e-14
XS VLDL (XS.VLDL.C)	0.297	0.425	0.168	5.72e-06	0.201	0.294	0.108	2.15e-05
IDL (IDL.C)	0.22	0.343	0.098	0.000421	0.191	0.284	0.098	6.06e-05
LDL total (LDL.C)	0.209	0.328	0.089	0.000645	0.198	0.287	0.109	1.3e-05
L LDL (L.LDL.C)	0.212	0.333	0.092	0.000565	0.199	0.29	0.109	1.54e-05
M LDL (M.LDL.C)	0.208	0.327	0.088	0.00065	0.202	0.29	0.114	6.92e-06
S LDL (S.LDL.C)	0.2	0.319	0.081	0.001	0.185	0.273	0.097	3.64e-05
HDL total (HDL.C)	-0.14	-0.019	-0.26	0.0236	-0.236	-0.143	-0.329	6.59e-07
HDL2 (HDL2.C)	-0.154	-0.034	-0.275	0.0118	-0.242	-0.15	-0.335	2.88e-07
HDL3 (HDL3.C)	0.058	0.189	-0.072	0.383	-0.117	-0.024	-0.21	0.0134
XL HDL (XL.HDL.C)	-0.151	-0.035	-0.266	0.0106	-0.269	-0.182	-0.356	1.49e-09
L HDL (L.HDL.C)	-0.247	-0.14	-0.354	6.48e-06	-0.333	-0.252	-0.414	6.57e-16
M HDL (M.HDL.C)	0.013	0.144	-0.119	0.849	0.023	0.121	-0.075	0.644
S HDL (S.HDL.C)	0.245	0.364	0.125	6.09e-05	0.225	0.312	0.138	4.13e-07
Triglycerides in
Serum total (Serum.TG)	0.313	0.438	0.189	8.67e-07	0.351	0.445	0.258	1.85e-13
VLDL total (VLDL.TG)	0.31	0.433	0.187	7.55e-07	0.359	0.448	0.269	4.85e-15
XXL VLDL (XXL.VLDL.TG)	0.291	0.417	0.165	5.96e-06	0.362	0.466	0.258	8.04e-12
XL VLDL (XL.VLDL.TG)	0.297	0.426	0.169	5.5e-06	0.356	0.455	0.258	1.19e-12
L VLDL (L.VLDL.TG)	0.316	0.439	0.194	4.17e-07	0.375	0.467	0.282	2.47e-15
M VLDL (M.VLDL.TG)	0.305	0.426	0.184	7.72e-07	0.356	0.444	0.267	3.8e-15
S VLDL (S.VLDL.TG)	0.306	0.43	0.182	1.24e-06	0.336	0.422	0.25	1.76e-14
XS VLDL (XS.VLDL.TG)	0.308	0.437	0.179	3.04e-06	0.283	0.366	0.2	2.3e-11
IDL (IDL.TG)	0.268	0.398	0.137	6.04e-05	0.154	0.24	0.068	0.000474
LDL total (LDL.TG)	0.242	0.372	0.113	0.000244	0.162	0.249	0.074	0.000303
L LDL (L.LDL.TG)	0.231	0.362	0.1	0.000551	0.127	0.214	0.04	0.00441
M HDL (M.LDL.TG)	0.207	0.336	0.077	0.00182	0.133	0.217	0.049	0.00188
S LDL (S.LDL.TG)	0.246	0.371	0.121	0.000114	0.268	0.354	0.182	1.04e-09
HDL total (HDL.TG)	0.194	0.334	0.055	0.00621	0.19	0.293	0.087	0.000311
XL HDL (XL.HDL.TG)	-0.03	0.101	-0.16	0.656	-0.058	0.04	-0.156	0.248
L HDL (L.HDL.TG)	-0.128	-0.001	-0.255	0.0483	-0.26	-0.17	-0.35	1.37e-08
M HDL (M.HDL.TG)	0.283	0.409	0.156	1.15e-05	0.302	0.388	0.217	4.35e-12
S HDL (S.HDL.TG)	0.342	0.48	0.205	1.06e-06	0.328	0.415	0.241	1.67e-13
Phospholipids in
XXL VLDL (XXL.VLDL.PL)	0.284	0.411	0.157	1.16e-05	0.362	0.462	0.262	1.45e-12
XL VLDL (XL.VLDL.PL)	0.307	0.436	0.179	2.76e-06	0.364	0.46	0.267	1.6e-13
L VLDL (L.VLDL.PL)	0.328	0.45	0.206	1.52e-07	0.38	0.472	0.287	7.82e-16
M VLDL (M.VLDL.PL)	0.324	0.445	0.204	1.41e-07	0.369	0.46	0.278	2.44e-15
S VLDL (S.VLDL.PL)	0.333	0.459	0.207	2.27e-07	0.352	0.436	0.269	1.4e-16
XS VLDL (XS.VLDL.PL)	0.268	0.389	0.146	1.54e-05	0.217	0.306	0.129	1.54e-06
IDL (IDL.PL)	0.211	0.334	0.088	0.000759	0.17	0.262	0.078	0.000281
L LDL (L.LDL.PL)	0.232	0.352	0.112	0.000147	0.216	0.308	0.125	3.6e-06
M LDL (M.LDL.PL)	0.276	0.393	0.16	3.34e-06	0.268	0.358	0.179	4.05e-09
S LDL (S.LDL.PL)	0.265	0.381	0.15	6.43e-06	0.242	0.331	0.153	9.1e-08
XL HDL (XL.HDL.PL)	-0.22	-0.111	-0.329	7.47e-05	-0.319	-0.235	-0.403	9.07e-14
L HDL (L.HDL.PL)	-0.2	-0.082	-0.318	0.00093	-0.298	-0.21	-0.386	3.29e-11
M HDL (M.HDL.PL)	0.09	0.23	-0.049	0.204	0.056	0.155	-0.042	0.264
S HDL (S.HDL.PL)	0.221	0.361	0.082	0.00187	0.242	0.329	0.155	4.48e-08
Total cholines (TotCho)	0.18	0.306	0.054	0.00514	0.108	0.199	0.017	0.0203
Phosphatidylcholine (PC)	0.178	0.304	0.053	0.00545	0.137	0.23	0.045	0.00347
Sphingomyelins (SM)	0.161	0.286	0.037	0.0111	0.04	0.132	-0.053	0.397
Phosphoglycerides (TotPG)	0.189	0.316	0.063	0.00342	0.143	0.234	0.051	0.00231
Triglycerides to phosphoglycerides ratio (TG.PG)	0.323	0.434	0.211	1.46e-08	0.38	0.475	0.284	6.51e-15
Average particle diameter of
VLDL (VLDL.D)	0.236	0.364	0.107	0.000338	0.33	0.429	0.23	9.79e-11
LDL (LDL.D)	-0.088	0.03	-0.205	0.143	-0.183	-0.087	-0.278	0.000177
HDL (HDL.D)	-0.251	-0.145	-0.356	3.29e-06	-0.355	-0.275	-0.435	4.65e-18
Apolipoproteins
Apolipoprotein B (ApoB)	0.296	0.412	0.18	5.48e-07	0.326	0.415	0.237	8.46e-13
Apolipoprotein A-I (ApoA1)	-0.025	0.103	-0.154	0.698	-0.07	0.029	-0.169	0.164
ApoB to ApoA1 ratio (ApoB.ApoA1)	0.313	0.431	0.194	2.25e-07	0.356	0.443	0.269	8.86e-16
Fatty acids
Total fatty acids (TotFA)	0.32	0.444	0.197	3.46e-07	0.333	0.43	0.237	1.34e-11
Saturated fatty acids (SFA)	0.329	0.456	0.201	4.44e-07	0.305	0.404	0.205	2.02e-09
Monounsaturated fatty acids (MUFA)	0.329	0.454	0.204	2.31e-07	0.386	0.483	0.289	5.63e-15
Polyunsaturated fatty acids (PUFA)	0.258	0.381	0.135	4.06e-05	0.26	0.354	0.165	7.32e-08
Omega-6 fatty acids (FAw6)	0.242	0.367	0.117	0.000149	0.252	0.347	0.156	2.41e-07
Linoleic acid (LA)	0.191	0.318	0.064	0.00325	0.233	0.328	0.138	1.65e-06
Omega-3 fatty acids (FAw3)	0.316	0.432	0.2	8.66e-08	0.293	0.383	0.203	1.96e-10
Docosahexaenoic acid (DHA)	0.244	0.366	0.123	8e-05	0.205	0.294	0.115	7.5e-06
Fatty acid ratios
SFA to total FA ratio (SFA.FA)	0.038	0.191	-0.116	0.632	-0.136	-0.014	-0.257	0.0292
MUFA to total FA ratio (MUFA.FA)	0.282	0.428	0.136	0.000149	0.395	0.502	0.287	6.02e-13
PUFA to total FA ratio (PUFA.FA)	-0.277	-0.124	-0.43	0.000394	-0.281	-0.163	-0.399	3.09e-06
FAw6 to total FA ratio (FAw6.FA)	-0.33	-0.182	-0.478	1.23e-05	-0.317	-0.203	-0.43	4.38e-08
LA to total FA ratio (LA.FA)	-0.34	-0.199	-0.48	2.14e-06	-0.272	-0.168	-0.377	3.26e-07
FAw3 to FA ratio (FAw3.FA)	0.213	0.332	0.095	0.000424	0.178	0.275	0.081	0.000312
DHA to total FA ratio (DHA.FA)	0.12	0.247	-0.007	0.064	0.075	0.177	-0.026	0.147
Degree of unsaturation (UnSat)	-0.165	-0.026	-0.303	0.0196	-0.188	-0.077	-0.299	0.000875
Amino acids
Alanine (Ala)	0.185	0.341	0.029	0.02	0.223	0.328	0.117	3.32e-05
Glutamine (Gln)	-0.292	-0.122	-0.463	0.000781	-0.118	-0.024	-0.212	0.014
Glycine (Gly)	-0.306	-0.155	-0.457	7.23e-05	-0.225	-0.154	-0.297	7.01e-10
Isoleucine (Ile)	0.313	0.436	0.189	7.18e-07	0.248	0.341	0.156	1.41e-07
Leucine (Leu)	0.327	0.462	0.191	2.26e-06	0.224	0.324	0.125	1.04e-05
Valine (Val)	0.227	0.366	0.088	0.00134	0.223	0.314	0.132	1.62e-06
Phenylalanine (Phe)	0.396	0.542	0.25	1.07e-07	0.273	0.387	0.159	2.52e-06
Tyrosine (Tyr)	0.167	0.333	0.002	0.0468	0.351	0.447	0.256	5.27e-13
Histidine (His)	-0.08	0.068	-0.228	0.291	0.044	0.145	-0.058	0.4
Glycolysis and gluconeogenesis
Glucose (Glc)	0.039	0.172	-0.094	0.562	0.145	0.237	0.053	0.00211
Lactate (Lac)	0.09	0.204	-0.024	0.122	0.069	0.155	-0.016	0.113
Pyruvate (Pyr)	0.383	0.517	0.249	1.97e-08	0.218	0.326	0.11	7.94e-05
Citrate (Cit)	-0.254	-0.101	-0.407	0.00117	-0.27	-0.162	-0.379	1.08e-06
Glycerol (Glol)	0.23	0.399	0.061	0.00777	0.249	0.375	0.123	0.000102
Ketone bodies
Acetoacetate (AcAce)	0.11	0.266	-0.047	0.17	-0.014	0.113	-0.14	0.832
?-hydroxybutyrate (bOHBut)	0.152	0.303	0.001	0.0489	0.023	0.13	-0.083	0.667
Miscellaneous
Creatinine (Crea)	-0.011	0.101	-0.123	0.842	-0.07	0.029	-0.169	0.168
Albumin (Alb)	-0.175	0.005	-0.355	0.0573	0.073	0.192	-0.047	0.234
Acetate (Ace)	-0.015	0.124	-0.154	0.83	-0.065	0.037	-0.167	0.209
Inflammation
Glycoprotein acetyls (Gp)	0.488	0.607	0.369	7.79e-16	0.452	0.544	0.36	4.67e-22
Cholesterol esters in
Serum total (EstC)	0.196	0.314	0.077	0.00119	0.171	0.264	0.078	0.000309
XXL VLDL (XXL.VLDL.CE)	0.269	0.399	0.139	5.03e-05	0.325	0.425	0.224	2.41e-10
XL VLDL (XL.VLDL.CE)	0.267	0.398	0.136	6.57e-05	0.322	0.425	0.22	7.05e-10
L VLDL (L.VLDL.CE)	0.291	0.407	0.174	9.73e-07	0.328	0.418	0.238	8.91e-13
M VLDL (M.VLDL.CE)	0.316	0.439	0.193	4.6e-07	0.344	0.442	0.246	5.17e-12
S VLDL (S.VLDL.CE)	0.321	0.443	0.2	2.33e-07	0.324	0.414	0.233	1.99e-12
XS VLDL (XS.VLDL.CE)	0.312	0.442	0.182	2.65e-06	0.221	0.316	0.125	5.9e-06
IDL (IDL.CE)	0.246	0.368	0.124	8.05e-05	0.223	0.317	0.13	3.07e-06
L LDL (L.LDL.CE)	0.223	0.343	0.103	0.000268	0.219	0.309	0.129	2e-06
M LDL (M.LDL.CE)	0.205	0.324	0.085	0.000792	0.206	0.294	0.118	4.41e-06
S LDL (S.LDL.CE)	0.191	0.311	0.072	0.00174	0.189	0.277	0.101	2.49e-05
XL HDL (XL.HDL.CE)	-0.138	-0.021	-0.256	0.0206	-0.26	-0.172	-0.348	6.56e-09
L HDL (L.HDL.CE)	-0.241	-0.134	-0.349	1.13e-05	-0.33	-0.249	-0.411	1.35e-15
M HDL (M.HDL.CE)	0.006	0.134	-0.123	0.93	0.027	0.124	-0.069	0.576
S HDL (S.HDL.CE)	0.228	0.346	0.11	0.000148	0.214	0.302	0.127	1.46e-06
Free cholesterol in
Serum total (FreeC)	0.188	0.305	0.071	0.00161	0.151	0.243	0.059	0.00125
XXL VLDL (XXL.VLDL.FC)	0.279	0.409	0.15	2.26e-05	0.346	0.446	0.246	1.14e-11
XL VLDL (XL.VLDL.FC)	0.297	0.427	0.166	8.48e-06	0.353	0.45	0.255	1.45e-12
L VLDL (L.VLDL.FC)	0.323	0.448	0.199	3.66e-07	0.373	0.466	0.279	5.3e-15
M VLDL (M.VLDL.FC)	0.313	0.435	0.191	4.73e-07	0.357	0.45	0.264	4.96e-14
S VLDL (S.VLDL.FC)	0.325	0.45	0.199	3.79e-07	0.337	0.422	0.251	1.14e-14
XS VLDL (XS.VLDL.FC)	0.25	0.375	0.125	8.41e-05	0.148	0.236	0.06	0.00103
IDL (IDL.FC)	0.152	0.276	0.029	0.0158	0.102	0.194	0.01	0.0297
L LDL (L.LDL.FC)	0.172	0.295	0.049	0.00608	0.135	0.227	0.044	0.00371
M LDL (M.LDL.FC)	0.221	0.339	0.103	0.000249	0.186	0.275	0.097	4.1e-05
S LDL (S.LDL.FC)	0.227	0.344	0.109	0.000161	0.169	0.257	0.08	0.000202
XL HDL (XL.HDL.FC)	-0.179	-0.067	-0.291	0.0018	-0.287	-0.201	-0.373	6.46e-11
L HDL (L.HDL.FC)	-0.261	-0.154	-0.368	1.65e-06	-0.343	-0.263	-0.424	5.18e-17
M HDL (M.HDL.FC)	0.039	0.172	-0.094	0.569	0.005	0.102	-0.092	0.916
S HDL (S.HDL.FC)	0.181	0.322	0.04	0.0116	0.174	0.264	0.084	0.00015
Total lipids in
XXL VLDL (XXL.VLDL.L)	0.289	0.415	0.162	7.72e-06	0.359	0.462	0.256	8.14e-12
XL VLDL (XL.VLDL.L)	0.297	0.425	0.168	6.29e-06	0.355	0.453	0.256	1.6e-12
L VLDL (L.VLDL.L)	0.321	0.444	0.198	2.95e-07	0.374	0.467	0.28	4.22e-15
M VLDL (M.VLDL.L)	0.316	0.437	0.195	2.83e-07	0.363	0.454	0.271	8.77e-15
S VLDL (S.VLDL.L)	0.333	0.457	0.21	1.12e-07	0.353	0.439	0.267	7.6e-16
XS VLDL (XS.VLDL.L)	0.316	0.44	0.193	4.86e-07	0.244	0.334	0.154	9.63e-08
IDL (IDL.L)	0.227	0.349	0.106	0.000245	0.192	0.284	0.099	4.63e-05
L LDL (L.LDL.L)	0.224	0.344	0.104	0.000261	0.203	0.293	0.113	9.65e-06
M LDL (M.LDL.L)	0.226	0.344	0.108	0.000172	0.217	0.305	0.13	1.18e-06
S LDL (S.LDL.L)	0.227	0.344	0.11	0.000139	0.211	0.299	0.124	2.27e-06
XL HDL (XL.HDL.L)	-0.189	-0.077	-0.301	0.000966	-0.3	-0.214	-0.385	6e-12
L HDL (L.HDL.L)	-0.232	-0.117	-0.348	8.33e-05	-0.333	-0.246	-0.42	6.36e-14
M HDL (M.HDL.L)	0.074	0.211	-0.063	0.29	0.066	0.166	-0.033	0.189
S HDL (S.HDL.L)	0.297	0.43	0.164	1.23e-05	0.296	0.38	0.212	5.76e-12
Total cholesterol to total lipids ratio in
XXL VLDL (XXL.VLDL.Cpct)	0.191	0.339	0.043	0.0113	0.179	0.276	0.082	0.000315
XL VLDL (XL.VLDL.Cpct)	0.014	0.197	-0.168	0.877	0.059	0.195	-0.077	0.396
L VLDL (L.VLDL.Cpct)	0.141	0.308	-0.026	0.0983	0.103	0.229	-0.022	0.107
M VLDL (M.VLDL.Cpct)	0.091	0.224	-0.041	0.177	0.053	0.154	-0.049	0.309
S VLDL (S.VLDL.Cpct)	0.101	0.245	-0.043	0.168	0.051	0.16	-0.057	0.35
XS VLDL (XS.VLDL.Cpct)	-0.038	0.101	-0.177	0.59	-0.164	-0.062	-0.267	0.00166
IDL (IDL.Cpct)	0.092	0.234	-0.051	0.207	0.168	0.276	0.06	0.00235
L LDL (L.LDL.Cpct)	0.118	0.25	-0.014	0.0793	0.176	0.277	0.075	0.000613
M LDL (M.LDL.Cpct)	0.102	0.234	-0.031	0.133	0.126	0.226	0.026	0.0133
S LDL (S.LDL.Cpct)	0.094	0.23	-0.041	0.173	0.081	0.179	-0.018	0.108
XL HDL (XL.HDL.Cpct)	0.193	0.305	0.082	0.000674	0.145	0.249	0.042	0.006
L HDL (L.HDL.Cpct)	-0.326	-0.214	-0.439	1.42e-08	-0.502	-0.406	-0.598	1.31e-24
M HDL (M.HDL.Cpct)	-0.27	-0.135	-0.404	8.62e-05	-0.171	-0.068	-0.274	0.00111
S HDL (S.HDL.Cpct)	0.034	0.164	-0.096	0.607	0.011	0.107	-0.085	0.817
Triglycerides to total lipids ratio in
XXL VLDL (XXL.VLDL.TGpct)	0.005	0.179	-0.169	0.955	-0.015	0.13	-0.16	0.84
XL VLDL (XL.VLDL.TGpct)	0.045	0.223	-0.132	0.617	0.08	0.229	-0.069	0.291
L VLDL (L.VLDL.TGpct)	-0.03	0.133	-0.193	0.721	0.052	0.188	-0.083	0.45
M VLDL (M.VLDL.TGpct)	-0.072	0.058	-0.202	0.278	-0.025	0.078	-0.127	0.637
S VLDL (S.VLDL.TGpct)	-0.022	0.113	-0.157	0.75	0.028	0.132	-0.077	0.606
XS VLDL (XS.VLDL.TGpct)	0.067	0.207	-0.074	0.352	0.119	0.22	0.017	0.0216
IDL (IDL.TGpct)	0.038	0.182	-0.107	0.611	-0.057	0.045	-0.16	0.272
L LDL (L.LDL.TGpct)	0.002	0.149	-0.146	0.981	-0.134	-0.029	-0.239	0.0122
M LDL (M.LDL.TGpct)	-0.032	0.114	-0.179	0.667	-0.153	-0.045	-0.261	0.00549
S LDL (S.LDL.TGpct)	0.071	0.216	-0.075	0.341	0.108	0.212	0.004	0.0427
XL HDL (XL.HDL.TGpct)	0.117	0.234	0	0.0492	0.161	0.268	0.055	0.00297
L HDL (L.HDL.TGpct)	0.145	0.277	0.014	0.0305	-0.045	0.071	-0.161	0.446
M HDL (M.HDL.TGpct)	0.248	0.359	0.137	1.24e-05	0.268	0.356	0.18	2.31e-09
S HDL (S.HDL.TGpct)	0.265	0.397	0.133	8.35e-05	0.236	0.334	0.138	2.19e-06
Phospholipids to total lipids ratio in
XXL VLDL (XXL.VLDL.PLpct)	0.254	0.405	0.102	0.00101	0.28	0.369	0.192	4.91e-10
XL VLDL (XL.VLDL.PLpct)	0.363	0.519	0.207	4.95e-06	0.345	0.438	0.253	2.11e-13
L VLDL (L.VLDL.PLpct)	0.298	0.429	0.167	8.02e-06	0.282	0.355	0.208	4.56e-14
M VLDL (M.VLDL.PLpct)	-0.064	0.073	-0.201	0.361	-0.141	-0.036	-0.247	0.00849
S VLDL (S.VLDL.PLpct)	-0.235	-0.104	-0.366	0.000446	-0.27	-0.17	-0.37	1.07e-07
XS VLDL (XS.VLDL.PLpct)	-0.091	0.035	-0.217	0.156	-0.022	0.075	-0.119	0.65
IDL (IDL.PLpct)	-0.316	-0.19	-0.442	9.29e-07	-0.312	-0.208	-0.416	3.6e-09
L LDL (L.LDL.PLpct)	-0.203	-0.078	-0.328	0.00141	-0.168	-0.079	-0.256	0.000201
M LDL (M.LDL.PLpct)	-0.124	0.002	-0.25	0.0536	-0.108	-0.016	-0.199	0.0209
S LDL (S.LDL.PLpct)	-0.154	-0.026	-0.282	0.0186	-0.134	-0.043	-0.226	0.00404
XL HDL (XL.HDL.PLpct)	-0.286	-0.154	-0.418	2.14e-05	-0.214	-0.109	-0.32	6.9e-05
L HDL (L.HDL.PLpct)	0.407	0.54	0.274	2.08e-09	0.379	0.487	0.27	7.06e-12
M HDL (M.HDL.PLpct)	0.164	0.307	0.021	0.0249	-0.105	0.001	-0.212	0.0518
S HDL (S.HDL.PLpct)	-0.111	0.016	-0.238	0.0853	-0.09	0.002	-0.181	0.0542
Cholesterol esters to total lipids ratio in
XXL VLDL (XXL.VLDL.CEpct)	0.126	0.276	-0.024	0.0988	0.113	0.216	0.01	0.0317
XL VLDL (XL.VLDL.CEpct)	-0.092	0.096	-0.279	0.337	-0.064	0.085	-0.213	0.401
L VLDL (L.VLDL.CEpct)	0.005	0.184	-0.174	0.953	-0.106	0.033	-0.245	0.136
M VLDL (M.VLDL.CEpct)	-0.03	0.1	-0.161	0.649	-0.061	0.041	-0.164	0.242
S VLDL (S.VLDL.CEpct)	0.09	0.239	-0.059	0.237	0.051	0.16	-0.059	0.364
XS VLDL (XS.VLDL.CEpct)	0.029	0.171	-0.113	0.689	-0.066	0.036	-0.168	0.204
IDL (IDL.CEpct)	0.234	0.369	0.099	0.000686	0.353	0.464	0.242	4.68e-10
L LDL (L.LDL.CEpct)	0.213	0.331	0.095	0.000417	0.286	0.38	0.191	3.22e-09
M LDL (M.LDL.CEpct)	0.15	0.275	0.025	0.0191	0.183	0.277	0.089	0.00014
S LDL (S.LDL.CEpct)	0.128	0.259	-0.002	0.0543	0.139	0.232	0.045	0.00383
XL HDL (XL.HDL.CEpct)	0.212	0.324	0.099	0.000217	0.162	0.263	0.062	0.00149
L HDL (L.HDL.CEpct)	-0.309	-0.191	-0.427	2.88e-07	-0.498	-0.393	-0.602	1.23e-20
M HDL (M.HDL.CEpct)	-0.267	-0.126	-0.408	0.0002	-0.158	-0.059	-0.257	0.00171
S HDL (S.HDL.CEpct)	0.06	0.191	-0.071	0.37	0.046	0.141	-0.05	0.35
Free cholesterol to total lipids ratio in
XXL VLDL (XXL.VLDL.FCpct)	0.262	0.419	0.106	0.000997	0.247	0.339	0.154	1.72e-07
XL VLDL (XL.VLDL.FCpct)	0.304	0.477	0.131	0.000585	0.311	0.421	0.202	2.35e-08
L VLDL (L.VLDL.FCpct)	0.31	0.446	0.175	7.06e-06	0.331	0.424	0.238	3.29e-12
M VLDL (M.VLDL.FCpct)	0.316	0.459	0.173	1.45e-05	0.296	0.385	0.207	7.67e-11
S VLDL (S.VLDL.FCpct)	0.083	0.219	-0.054	0.235	0.024	0.109	-0.062	0.585
XS VLDL (XS.VLDL.FCpct)	-0.212	-0.079	-0.346	0.00182	-0.298	-0.186	-0.41	1.7e-07
IDL (IDL.FCpct)	-0.268	-0.13	-0.406	0.000137	-0.269	-0.17	-0.369	1.16e-07
L LDL (L.LDL.FCpct)	-0.36	-0.237	-0.484	1.11e-08	-0.43	-0.334	-0.527	2.12e-18
M LDL (M.LDL.FCpct)	-0.246	-0.129	-0.364	4.05e-05	-0.269	-0.182	-0.356	1.22e-09
S LDL (S.LDL.FCpct)	-0.217	-0.102	-0.333	0.000227	-0.279	-0.193	-0.365	2.14e-10
XL HDL (XL.HDL.FCpct)	-0.024	0.097	-0.145	0.697	-0.082	0.034	-0.198	0.168
L HDL (L.HDL.FCpct)	-0.364	-0.246	-0.482	1.43e-09	-0.503	-0.408	-0.597	1.78e-25
M HDL (M.HDL.FCpct)	-0.063	0.062	-0.188	0.324	-0.109	-0.014	-0.204	0.0251
S HDL (S.HDL.FCpct)	-0.196	-0.056	-0.336	0.00617	-0.249	-0.156	-0.341	1.34e-07

## Sheet: Supplemental Data 8
Supplemental Data 8. Associations of visceral fat with 228 metabolic measures in adult females and males
	Adult female				Adult male
Metabolic measure (abbreviation)	beta	CI95U	CI95L	pval	beta	CI95U	CI95L	pval
Lipoprotein subclass particle concentrations
XXL VLDL (XXL.VLDL.P)	0.545	0.698	0.393	2.58e-12	0.43	0.649	0.21	0.000125
XL VLDL (XL.VLDL.P)	0.603	0.756	0.45	1.17e-14	0.463	0.673	0.252	1.65e-05
L VLDL (L.VLDL.P)	0.634	0.783	0.486	5.31e-17	0.479	0.674	0.284	1.48e-06
M VLDL (M.VLDL.P)	0.671	0.82	0.523	7.97e-19	0.446	0.642	0.251	7.69e-06
S VLDL (S.VLDL.P)	0.645	0.785	0.506	1.51e-19	0.397	0.572	0.222	8.53e-06
XS VLDL (XS.VLDL.P)	0.323	0.452	0.194	8.59e-07	0.196	0.377	0.015	0.0334
IDL (IDL.P)	0.097	0.229	-0.036	0.153	0.046	0.25	-0.158	0.66
L LDL (L.LDL.P)	0.1	0.232	-0.031	0.135	0.05	0.251	-0.15	0.623
M LDL (M.LDL.P)	0.136	0.268	0.003	0.0445	0.08	0.276	-0.116	0.423
S LDL (S.LDL.P)	0.132	0.264	0	0.0503	0.077	0.27	-0.116	0.436
XL HDL (XL.HDL.P)	-0.659	-0.521	-0.797	7.44e-21	-0.391	-0.226	-0.556	3.36e-06
L HDL (L.HDL.P)	-0.733	-0.583	-0.883	1.17e-21	-0.468	-0.277	-0.659	1.53e-06
M HDL (M.HDL.P)	-0.21	-0.064	-0.357	0.00492	-0.203	-0.001	-0.406	0.0494
S HDL (S.HDL.P)	0.36	0.482	0.239	5.88e-09	0.113	0.257	-0.031	0.123
Cholesterol in
Serum total (Serum.C)	-0.024	0.101	-0.149	0.705	-0.014	0.188	-0.216	0.893
Remnants (Remnant.C)	0.324	0.452	0.196	6.88e-07	0.232	0.424	0.04	0.0178
VLDL total (VLDL.C)	0.494	0.627	0.362	2.31e-13	0.334	0.517	0.151	0.000359
XXL VLDL (XXL.VLDL.C)	0.495	0.649	0.341	2.76e-10	0.426	0.65	0.202	0.00019
XL VLDL (XL.VLDL.C)	0.55	0.702	0.399	1.03e-12	0.44	0.656	0.225	6.22e-05
L VLDL (L.VLDL.C)	0.603	0.751	0.456	1.12e-15	0.463	0.663	0.263	5.83e-06
M VLDL (M.VLDL.C)	0.556	0.698	0.414	1.63e-14	0.398	0.595	0.202	6.96e-05
S VLDL (S.VLDL.C)	0.491	0.623	0.359	2.9e-13	0.295	0.47	0.121	0.000901
XS VLDL (XS.VLDL.C)	0.17	0.311	0.029	0.0179	0.042	0.245	-0.162	0.689
IDL (IDL.C)	0.045	0.18	-0.09	0.515	0.001	0.214	-0.212	0.996
LDL total (LDL.C)	0.088	0.224	-0.049	0.207	0.031	0.236	-0.175	0.77
L LDL (L.LDL.C)	0.076	0.211	-0.06	0.274	0.026	0.233	-0.181	0.804
M LDL (M.LDL.C)	0.108	0.245	-0.03	0.124	0.047	0.25	-0.156	0.65
S LDL (S.LDL.C)	0.084	0.222	-0.054	0.234	0.024	0.227	-0.179	0.817
HDL total (HDL.C)	-0.63	-0.481	-0.779	1.12e-16	-0.467	-0.263	-0.671	7.21e-06
HDL2 (HDL2.C)	-0.652	-0.501	-0.802	2.14e-17	-0.474	-0.269	-0.679	5.71e-06
HDL3 (HDL3.C)	-0.293	-0.148	-0.437	6.99e-05	-0.247	-0.059	-0.436	0.0102
XL HDL (XL.HDL.C)	-0.597	-0.456	-0.738	1.04e-16	-0.378	-0.209	-0.546	1.14e-05
L HDL (L.HDL.C)	-0.726	-0.586	-0.867	4.87e-24	-0.443	-0.267	-0.618	7.26e-07
M HDL (M.HDL.C)	-0.343	-0.183	-0.504	2.75e-05	-0.319	-0.097	-0.541	0.00486
S HDL (S.HDL.C)	0.214	0.343	0.085	0.00119	-0.013	0.184	-0.21	0.899
Triglycerides in
Serum total (Serum.TG)	0.62	0.76	0.48	3.53e-18	0.441	0.625	0.257	2.5e-06
VLDL total (VLDL.TG)	0.7	0.848	0.551	2.12e-20	0.465	0.653	0.277	1.27e-06
XXL VLDL (XXL.VLDL.TG)	0.554	0.707	0.401	1.28e-12	0.428	0.648	0.208	0.000134
XL VLDL (XL.VLDL.TG)	0.616	0.77	0.462	5.12e-15	0.47	0.68	0.26	1.17e-05
L VLDL (L.VLDL.TG)	0.641	0.79	0.492	2.89e-17	0.487	0.682	0.292	9.95e-07
M VLDL (M.VLDL.TG)	0.706	0.858	0.555	7.46e-20	0.466	0.664	0.268	4.09e-06
S VLDL (S.VLDL.TG)	0.71	0.861	0.558	4.34e-20	0.453	0.64	0.267	1.95e-06
XS VLDL (XS.VLDL.TG)	0.581	0.724	0.438	1.82e-15	0.397	0.569	0.226	5.61e-06
IDL (IDL.TG)	0.316	0.447	0.186	2.09e-06	0.258	0.425	0.09	0.00262
LDL total (LDL.TG)	0.205	0.327	0.084	0.000901	0.201	0.356	0.046	0.0109
L LDL (L.LDL.TG)	0.175	0.3	0.049	0.0063	0.169	0.332	0.005	0.043
M HDL (M.LDL.TG)	0.153	0.277	0.029	0.016	0.174	0.339	0.009	0.0389
S LDL (S.LDL.TG)	0.314	0.436	0.192	4.53e-07	0.306	0.482	0.129	0.000688
HDL total (HDL.TG)	0.261	0.406	0.117	0.000393	0.319	0.515	0.123	0.00145
XL HDL (XL.HDL.TG)	-0.247	-0.077	-0.417	0.00435	-0.108	0.147	-0.363	0.406
L HDL (L.HDL.TG)	-0.5	-0.348	-0.653	1.34e-10	-0.308	-0.108	-0.509	0.00254
M HDL (M.HDL.TG)	0.468	0.591	0.346	7.04e-14	0.331	0.501	0.16	0.000146
S HDL (S.HDL.TG)	0.727	0.878	0.577	3.38e-21	0.487	0.666	0.309	9.05e-08
Phospholipids in
XXL VLDL (XXL.VLDL.PL)	0.534	0.688	0.379	1.35e-11	0.433	0.65	0.216	9.48e-05
XL VLDL (XL.VLDL.PL)	0.585	0.738	0.433	5.14e-14	0.45	0.659	0.241	2.43e-05
L VLDL (L.VLDL.PL)	0.63	0.776	0.483	3.7e-17	0.473	0.666	0.28	1.61e-06
M VLDL (M.VLDL.PL)	0.654	0.799	0.508	1.07e-18	0.434	0.624	0.243	8.47e-06
S VLDL (S.VLDL.PL)	0.616	0.748	0.485	3.49e-20	0.379	0.545	0.214	6.88e-06
XS VLDL (XS.VLDL.PL)	0.19	0.318	0.061	0.0038	0.108	0.3	-0.084	0.272
IDL (IDL.PL)	0.029	0.165	-0.106	0.672	-0.014	0.198	-0.227	0.896
L LDL (L.LDL.PL)	0.094	0.224	-0.035	0.155	0.031	0.236	-0.173	0.763
M LDL (M.LDL.PL)	0.199	0.325	0.073	0.00199	0.122	0.314	-0.071	0.216
S LDL (S.LDL.PL)	0.15	0.276	0.025	0.0189	0.093	0.283	-0.096	0.336
XL HDL (XL.HDL.PL)	-0.705	-0.567	-0.843	1.37e-23	-0.402	-0.239	-0.564	1.24e-06
L HDL (L.HDL.PL)	-0.708	-0.556	-0.86	7.64e-20	-0.462	-0.263	-0.66	5.19e-06
M HDL (M.HDL.PL)	-0.212	-0.069	-0.355	0.00373	-0.203	-0.001	-0.405	0.0494
S HDL (S.HDL.PL)	0.247	0.386	0.108	0.00048	0.075	0.242	-0.091	0.374
Total cholines (TotCho)	-0.125	-0.007	-0.242	0.0374	-0.037	0.131	-0.204	0.67
Phosphatidylcholine (PC)	-0.097	0.02	-0.214	0.103	-0.026	0.142	-0.193	0.763
Sphingomyelins (SM)	-0.141	-0.014	-0.268	0.0297	-0.103	0.091	-0.297	0.298
Phosphoglycerides (TotPG)	-0.069	0.047	-0.184	0.243	0.003	0.166	-0.16	0.974
Triglycerides to phosphoglycerides ratio (TG.PG)	0.65	0.783	0.516	1.38e-21	0.47	0.644	0.296	1.19e-07
Average particle diameter of
VLDL (VLDL.D)	0.669	0.821	0.517	6.31e-18	0.451	0.645	0.257	5e-06
LDL (LDL.D)	-0.211	-0.061	-0.361	0.00589	-0.136	0.047	-0.318	0.145
HDL (HDL.D)	-0.696	-0.571	-0.82	8.32e-28	-0.457	-0.294	-0.621	4.09e-08
Apolipoproteins
Apolipoprotein B (ApoB)	0.329	0.462	0.196	1.21e-06	0.258	0.451	0.066	0.00852
Apolipoprotein A-I (ApoA1)	-0.439	-0.306	-0.573	1.04e-10	-0.268	-0.084	-0.452	0.00437
ApoB to ApoA1 ratio (ApoB.ApoA1)	0.594	0.747	0.44	3.38e-14	0.402	0.598	0.207	5.54e-05
Fatty acids
Total fatty acids (TotFA)	0.273	0.393	0.154	6.88e-06	0.253	0.429	0.078	0.00463
Saturated fatty acids (SFA)	0.239	0.362	0.115	0.000155	0.257	0.436	0.078	0.00497
Monounsaturated fatty acids (MUFA)	0.423	0.538	0.308	4.79e-13	0.304	0.471	0.137	0.000347
Polyunsaturated fatty acids (PUFA)	0.109	0.236	-0.018	0.0916	0.147	0.331	-0.037	0.118
Omega-6 fatty acids (FAw6)	0.11	0.238	-0.018	0.0924	0.117	0.307	-0.073	0.227
Linoleic acid (LA)	0.141	0.277	0.005	0.0427	0.113	0.315	-0.088	0.27
Omega-3 fatty acids (FAw3)	0.091	0.214	-0.031	0.145	0.261	0.418	0.104	0.00111
Docosahexaenoic acid (DHA)	-0.031	0.094	-0.157	0.625	0.194	0.347	0.04	0.0132
Fatty acid ratios
SFA to total FA ratio (SFA.FA)	-0.174	-0.006	-0.342	0.0421	0.072	0.311	-0.168	0.557
MUFA to total FA ratio (MUFA.FA)	0.703	0.845	0.561	2.68e-22	0.409	0.602	0.216	3.23e-05
PUFA to total FA ratio (PUFA.FA)	-0.603	-0.446	-0.759	4.79e-14	-0.434	-0.216	-0.651	9.28e-05
FAw6 to total FA ratio (FAw6.FA)	-0.524	-0.384	-0.664	2.28e-13	-0.421	-0.23	-0.612	1.5e-05
LA to total FA ratio (LA.FA)	-0.358	-0.216	-0.5	7.32e-07	-0.321	-0.133	-0.508	0.000797
FAw3 to FA ratio (FAw3.FA)	-0.122	0.02	-0.264	0.0916	0.16	0.335	-0.015	0.0726
DHA to total FA ratio (DHA.FA)	-0.281	-0.14	-0.422	9.41e-05	0.054	0.219	-0.112	0.527
Degree of unsaturation (UnSat)	-0.586	-0.399	-0.773	7.86e-10	-0.404	-0.152	-0.657	0.0017
Amino acids
Alanine (Ala)	0.297	0.455	0.138	0.000243	0.451	0.651	0.25	1.07e-05
Glutamine (Gln)	-0.228	-0.093	-0.363	0.000937	-0.189	-0.016	-0.362	0.0327
Glycine (Gly)	-0.306	-0.12	-0.491	0.00126	-0.212	-0.066	-0.357	0.00446
Isoleucine (Ile)	0.803	0.956	0.65	6.51e-25	0.681	0.861	0.502	9.18e-14
Leucine (Leu)	0.636	0.784	0.487	5.78e-17	0.612	0.778	0.446	4.98e-13
Valine (Val)	0.497	0.645	0.349	4.45e-11	0.524	0.689	0.359	4.41e-10
Phenylalanine (Phe)	0.512	0.687	0.338	8.92e-09	0.562	0.742	0.382	9.99e-10
Tyrosine (Tyr)	0.303	0.45	0.156	5.46e-05	0.551	0.722	0.38	2.86e-10
Histidine (His)	-0.13	0.019	-0.278	0.0875	-0.123	0.05	-0.296	0.162
Glycolysis and gluconeogenesis
Glucose (Glc)	0.511	0.631	0.392	5.14e-17	0.278	0.422	0.134	0.000161
Lactate (Lac)	0.315	0.439	0.192	5.46e-07	0.241	0.392	0.09	0.00177
Pyruvate (Pyr)	0.496	0.612	0.38	5.59e-17	0.296	0.466	0.126	0.000647
Citrate (Cit)	0.1	0.262	-0.061	0.224	0.061	0.263	-0.141	0.553
Glycerol (Glol)	0.685	0.838	0.532	1.91e-18	0.28	0.445	0.115	0.00087
Ketone bodies
Acetoacetate (AcAce)	0.081	0.243	-0.08	0.324	-0.128	0.071	-0.327	0.206
?-hydroxybutyrate (bOHBut)	0.239	0.423	0.056	0.0107	-0.036	0.157	-0.229	0.716
Miscellaneous
Creatinine (Crea)	0.043	0.149	-0.062	0.423	0.15	0.279	0.02	0.0237
Albumin (Alb)	-0.206	-0.067	-0.344	0.00359	0.001	0.166	-0.163	0.988
Acetate (Ace)	-0.169	0.031	-0.368	0.0977	-0.178	0.062	-0.419	0.146
Inflammation
Glycoprotein acetyls (Gp)	0.749	0.888	0.609	7.1e-26	0.47	0.652	0.288	3.96e-07
Cholesterol esters in
Serum total (EstC)	-0.032	0.094	-0.159	0.619	-0.029	0.174	-0.233	0.777
XXL VLDL (XXL.VLDL.CE)	0.453	0.606	0.3	6.76e-09	0.408	0.634	0.183	0.000381
XL VLDL (XL.VLDL.CE)	0.538	0.689	0.387	2.7e-12	0.435	0.652	0.217	8.93e-05
L VLDL (L.VLDL.CE)	0.552	0.691	0.413	7.1e-15	0.415	0.607	0.224	2.2e-05
M VLDL (M.VLDL.CE)	0.49	0.63	0.35	6.84e-12	0.352	0.554	0.15	0.000644
S VLDL (S.VLDL.CE)	0.424	0.559	0.29	6.29e-10	0.246	0.432	0.061	0.00924
XS VLDL (XS.VLDL.CE)	0.177	0.318	0.035	0.0142	0.025	0.235	-0.185	0.815
IDL (IDL.CE)	0.096	0.229	-0.037	0.157	0.034	0.246	-0.179	0.756
L LDL (L.LDL.CE)	0.109	0.243	-0.025	0.111	0.047	0.25	-0.157	0.653
M LDL (M.LDL.CE)	0.116	0.253	-0.021	0.0976	0.049	0.252	-0.154	0.636
S LDL (S.LDL.CE)	0.091	0.23	-0.047	0.197	0.031	0.236	-0.174	0.768
XL HDL (XL.HDL.CE)	-0.574	-0.432	-0.716	2.28e-15	-0.374	-0.203	-0.545	1.79e-05
L HDL (L.HDL.CE)	-0.724	-0.582	-0.865	1.14e-23	-0.44	-0.264	-0.616	9.62e-07
M HDL (M.HDL.CE)	-0.34	-0.181	-0.5	2.77e-05	-0.315	-0.096	-0.534	0.00482
S HDL (S.HDL.CE)	0.218	0.352	0.084	0.00143	-0.01	0.196	-0.216	0.924
Free cholesterol in
Serum total (FreeC)	-0.01	0.114	-0.134	0.878	0.021	0.219	-0.176	0.832
XXL VLDL (XXL.VLDL.FC)	0.533	0.688	0.377	1.91e-11	0.443	0.666	0.221	9.34e-05
XL VLDL (XL.VLDL.FC)	0.556	0.708	0.404	7.54e-13	0.444	0.657	0.231	4.54e-05
L VLDL (L.VLDL.FC)	0.618	0.765	0.471	1.63e-16	0.467	0.662	0.271	2.95e-06
M VLDL (M.VLDL.FC)	0.632	0.778	0.486	2.24e-17	0.435	0.629	0.241	1.07e-05
S VLDL (S.VLDL.FC)	0.57	0.704	0.437	5.88e-17	0.361	0.527	0.194	2.18e-05
XS VLDL (XS.VLDL.FC)	0.149	0.289	0.01	0.0357	0.067	0.259	-0.124	0.492
IDL (IDL.FC)	-0.082	0.059	-0.223	0.254	-0.085	0.135	-0.304	0.449
L LDL (L.LDL.FC)	-0.029	0.111	-0.169	0.684	-0.062	0.153	-0.276	0.573
M LDL (M.LDL.FC)	0.074	0.211	-0.062	0.287	0.022	0.221	-0.176	0.825
S LDL (S.LDL.FC)	0.056	0.195	-0.082	0.425	-0.006	0.191	-0.204	0.95
XL HDL (XL.HDL.FC)	-0.647	-0.509	-0.786	4.8e-20	-0.392	-0.227	-0.556	3.1e-06
L HDL (L.HDL.FC)	-0.738	-0.599	-0.876	1.68e-25	-0.447	-0.276	-0.619	3.3e-07
M HDL (M.HDL.FC)	-0.324	-0.171	-0.476	3.33e-05	-0.311	-0.093	-0.528	0.00509
S HDL (S.HDL.FC)	0.116	0.255	-0.023	0.103	0.01	0.174	-0.153	0.903
Total lipids in
XXL VLDL (XXL.VLDL.L)	0.542	0.694	0.389	3.48e-12	0.431	0.65	0.211	0.000122
XL VLDL (XL.VLDL.L)	0.599	0.752	0.446	1.67e-14	0.461	0.671	0.25	1.79e-05
L VLDL (L.VLDL.L)	0.632	0.779	0.484	4.71e-17	0.477	0.673	0.282	1.63e-06
M VLDL (M.VLDL.L)	0.661	0.808	0.513	1.78e-18	0.442	0.636	0.247	8.84e-06
S VLDL (S.VLDL.L)	0.631	0.77	0.493	3.65e-19	0.385	0.558	0.212	1.28e-05
XS VLDL (XS.VLDL.L)	0.285	0.416	0.154	1.97e-05	0.167	0.351	-0.017	0.076
IDL (IDL.L)	0.074	0.208	-0.059	0.274	0.029	0.236	-0.178	0.783
L LDL (L.LDL.L)	0.088	0.221	-0.044	0.192	0.039	0.242	-0.163	0.704
M LDL (M.LDL.L)	0.13	0.263	-0.003	0.0558	0.073	0.269	-0.124	0.469
S LDL (S.LDL.L)	0.121	0.254	-0.012	0.0743	0.062	0.256	-0.133	0.534
XL HDL (XL.HDL.L)	-0.656	-0.519	-0.794	9.51e-21	-0.391	-0.227	-0.556	3.19e-06
L HDL (L.HDL.L)	-0.74	-0.59	-0.89	4.3e-22	-0.469	-0.279	-0.659	1.34e-06
M HDL (M.HDL.L)	-0.236	-0.087	-0.385	0.00188	-0.228	-0.022	-0.434	0.0299
S HDL (S.HDL.L)	0.334	0.456	0.213	7.22e-08	0.093	0.242	-0.055	0.216
Total cholesterol to total lipids ratio in
XXL VLDL (XXL.VLDL.Cpct)	0.212	0.373	0.051	0.0098	0.241	0.433	0.05	0.0134
XL VLDL (XL.VLDL.Cpct)	0.057	0.21	-0.096	0.468	0.039	0.198	-0.121	0.634
L VLDL (L.VLDL.Cpct)	0.158	0.309	0.008	0.0391	0.07	0.235	-0.096	0.409
M VLDL (M.VLDL.Cpct)	-0.355	-0.216	-0.493	4.87e-07	-0.153	0.017	-0.323	0.0769
S VLDL (S.VLDL.Cpct)	-0.331	-0.18	-0.482	1.66e-05	-0.298	-0.101	-0.495	0.00307
XS VLDL (XS.VLDL.Cpct)	-0.473	-0.327	-0.618	2.11e-10	-0.458	-0.261	-0.655	5.29e-06
IDL (IDL.Cpct)	-0.193	-0.042	-0.344	0.0122	-0.221	0.012	-0.453	0.0629
L LDL (L.LDL.Cpct)	-0.052	0.1	-0.205	0.5	-0.123	0.098	-0.345	0.274
M LDL (M.LDL.Cpct)	-0.068	0.086	-0.222	0.388	-0.147	0.071	-0.365	0.186
S LDL (S.LDL.Cpct)	-0.097	0.058	-0.251	0.22	-0.187	0.033	-0.406	0.0952
XL HDL (XL.HDL.Cpct)	0.179	0.334	0.025	0.0228	-0.219	0.063	-0.5	0.128
L HDL (L.HDL.Cpct)	-0.652	-0.542	-0.762	2.19e-31	-0.445	-0.289	-0.601	2.23e-08
M HDL (M.HDL.Cpct)	-0.554	-0.402	-0.706	8.35e-13	-0.475	-0.265	-0.685	9.17e-06
S HDL (S.HDL.Cpct)	-0.091	0.073	-0.255	0.275	-0.172	0.06	-0.404	0.147
Triglycerides to total lipids ratio in
XXL VLDL (XXL.VLDL.TGpct)	0.033	0.191	-0.126	0.688	-0.005	0.17	-0.18	0.954
XL VLDL (XL.VLDL.TGpct)	0.294	0.471	0.116	0.00118	0.078	0.262	-0.105	0.403
L VLDL (L.VLDL.TGpct)	0.1	0.255	-0.056	0.21	0.087	0.238	-0.063	0.256
M VLDL (M.VLDL.TGpct)	0.396	0.53	0.261	7.46e-09	0.208	0.378	0.039	0.016
S VLDL (S.VLDL.TGpct)	0.462	0.618	0.306	6.58e-09	0.389	0.601	0.177	0.00033
XS VLDL (XS.VLDL.TGpct)	0.558	0.718	0.398	8.36e-12	0.46	0.672	0.247	2.23e-05
IDL (IDL.TGpct)	0.364	0.518	0.209	3.86e-06	0.345	0.568	0.122	0.0024
L LDL (L.LDL.TGpct)	0.167	0.314	0.021	0.0255	0.206	0.41	0.002	0.0475
M LDL (M.LDL.TGpct)	0.068	0.207	-0.071	0.339	0.203	0.385	0.02	0.0297
S LDL (S.LDL.TGpct)	0.33	0.474	0.185	7.65e-06	0.407	0.606	0.208	6.33e-05
XL HDL (XL.HDL.TGpct)	0.236	0.403	0.069	0.00568	0.005	0.295	-0.286	0.974
L HDL (L.HDL.TGpct)	0.121	0.301	-0.06	0.191	-0.002	0.312	-0.316	0.988
M HDL (M.HDL.TGpct)	0.586	0.714	0.458	2.51e-19	0.426	0.61	0.242	5.68e-06
S HDL (S.HDL.TGpct)	0.672	0.841	0.503	5.55e-15	0.518	0.732	0.304	2.02e-06
Phospholipids to total lipids ratio in
XXL VLDL (XXL.VLDL.PLpct)	0.414	0.592	0.236	5e-06	0.347	0.548	0.147	0.000686
XL VLDL (XL.VLDL.PLpct)	0.354	0.535	0.173	0.000125	0.254	0.449	0.058	0.0109
L VLDL (L.VLDL.PLpct)	0.341	0.494	0.189	1.14e-05	0.183	0.336	0.029	0.0196
M VLDL (M.VLDL.PLpct)	-0.532	-0.365	-0.7	4.62e-10	-0.392	-0.171	-0.612	0.000493
S VLDL (S.VLDL.PLpct)	-0.506	-0.331	-0.682	1.54e-08	-0.354	-0.142	-0.566	0.00105
XS VLDL (XS.VLDL.PLpct)	-0.401	-0.254	-0.548	9.18e-08	-0.196	-0.009	-0.383	0.0404
IDL (IDL.PLpct)	-0.355	-0.209	-0.501	2e-06	-0.341	-0.147	-0.536	0.000587
L LDL (L.LDL.PLpct)	-0.074	0.069	-0.216	0.31	-0.101	0.094	-0.296	0.311
M LDL (M.LDL.PLpct)	0.039	0.183	-0.106	0.6	0.093	0.288	-0.103	0.354
S LDL (S.LDL.PLpct)	-0.051	0.096	-0.198	0.495	0.049	0.245	-0.147	0.624
XL HDL (XL.HDL.PLpct)	-0.478	-0.298	-0.657	1.95e-07	-0.276	-0.056	-0.496	0.014
L HDL (L.HDL.PLpct)	0.577	0.734	0.419	7.36e-13	0.022	0.338	-0.295	0.894
M HDL (M.HDL.PLpct)	0.253	0.402	0.103	0.000937	0.255	0.442	0.068	0.00756
S HDL (S.HDL.PLpct)	-0.139	0.018	-0.295	0.0822	-0.024	0.195	-0.243	0.83
Cholesterol esters to total lipids ratio in
XXL VLDL (XXL.VLDL.CEpct)	0.069	0.225	-0.087	0.387	0.108	0.287	-0.07	0.235
XL VLDL (XL.VLDL.CEpct)	0.01	0.152	-0.133	0.893	-0.072	0.078	-0.222	0.349
L VLDL (L.VLDL.CEpct)	-0.053	0.094	-0.201	0.477	-0.155	-0.005	-0.304	0.0425
M VLDL (M.VLDL.CEpct)	-0.519	-0.376	-0.663	1.37e-12	-0.281	-0.102	-0.461	0.00216
S VLDL (S.VLDL.CEpct)	-0.327	-0.173	-0.482	3.37e-05	-0.302	-0.102	-0.502	0.00312
XS VLDL (XS.VLDL.CEpct)	-0.329	-0.185	-0.473	7.56e-06	-0.381	-0.19	-0.572	9.02e-05
IDL (IDL.CEpct)	0.206	0.353	0.058	0.00645	0.052	0.289	-0.186	0.67
L LDL (L.LDL.CEpct)	0.183	0.32	0.045	0.00907	0.095	0.307	-0.116	0.376
M LDL (M.LDL.CEpct)	0.047	0.195	-0.1	0.53	-0.029	0.182	-0.241	0.785
S LDL (S.LDL.CEpct)	0.004	0.155	-0.147	0.958	-0.076	0.135	-0.287	0.48
XL HDL (XL.HDL.CEpct)	0.251	0.403	0.1	0.00118	-0.209	0.065	-0.484	0.134
L HDL (L.HDL.CEpct)	-0.608	-0.499	-0.717	1.2e-27	-0.426	-0.263	-0.59	3.31e-07
M HDL (M.HDL.CEpct)	-0.458	-0.32	-0.596	8.59e-11	-0.403	-0.214	-0.592	2.96e-05
S HDL (S.HDL.CEpct)	-0.009	0.156	-0.174	0.915	-0.128	0.103	-0.358	0.278
Free cholesterol to total lipids ratio in
XXL VLDL (XXL.VLDL.FCpct)	0.401	0.575	0.226	6.87e-06	0.361	0.564	0.158	0.00049
XL VLDL (XL.VLDL.FCpct)	0.232	0.409	0.054	0.0107	0.216	0.403	0.03	0.0226
L VLDL (L.VLDL.FCpct)	0.494	0.649	0.339	4.42e-10	0.37	0.549	0.19	5.38e-05
M VLDL (M.VLDL.FCpct)	0.478	0.644	0.312	1.62e-08	0.349	0.528	0.17	0.000131
S VLDL (S.VLDL.FCpct)	-0.158	-0.029	-0.286	0.0164	-0.1	0.039	-0.238	0.159
XS VLDL (XS.VLDL.FCpct)	-0.618	-0.474	-0.763	5.31e-17	-0.416	-0.212	-0.62	6.25e-05
IDL (IDL.FCpct)	-0.74	-0.586	-0.895	5.98e-21	-0.489	-0.29	-0.688	1.42e-06
L LDL (L.LDL.FCpct)	-0.534	-0.416	-0.651	5.53e-19	-0.373	-0.215	-0.532	4.09e-06
M LDL (M.LDL.FCpct)	-0.261	-0.134	-0.389	5.78e-05	-0.161	0.014	-0.336	0.0714
S LDL (S.LDL.FCpct)	-0.283	-0.158	-0.408	8.86e-06	-0.197	-0.027	-0.367	0.023
XL HDL (XL.HDL.FCpct)	-0.326	-0.173	-0.478	2.86e-05	-0.395	-0.147	-0.643	0.00181
L HDL (L.HDL.FCpct)	-0.767	-0.643	-0.89	3.46e-34	-0.508	-0.342	-0.673	1.81e-09
M HDL (M.HDL.FCpct)	-0.54	-0.385	-0.695	8.29e-12	-0.453	-0.223	-0.682	0.000111
S HDL (S.HDL.FCpct)	-0.48	-0.319	-0.642	5.07e-09	-0.177	0.022	-0.376	0.0813
